# Supplementary material for: Evolution of the Spider Homeobox Gene Repertoire by Tandem and Whole Genome Duplication
Source: Mol Biol Evol. 2023 Nov 3;40(12):msad239. doi: 10.1093/molbev/msad239 (PMC10726417; doi:10.1093/molbev/msad239)
Supplement: msad239_Supplementary_Data [file msad239_supplementary_data.zip]

Archive with 9 entries (9 files):
- FigureS1.pdf
- FigureS1-5andTableS1-2text.pdf
- FigureS2.pdf
- FigureS3.pdf
- FigureS4.pdf
- FigureS5.pdf
- TableS1.xlsx
- TableS2.xlsx
- TableS3.xlsx
