# Supplementary material for: Evolution of the Spider Homeobox Gene Repertoire by Tandem and Whole Genome Duplication
Source: Mol Biol Evol. 2023 Nov 3;40(12):msad239. doi: 10.1093/molbev/msad239 (PMC10726417; doi:10.1093/molbev/msad239)
Supplement: msad239_Supplementary_Data [file msad239_supplementary_data.zip › TableS1.xlsx]

## Sheet: Sheet1
Species	Class	Gene	Paralogue type	Subfamily	Family	BilatFamily	Chromosome	Position	Orientation	Sequence	Protein
D. melanogaster	ANTP	CG34031	SC	Abox	Abox	Abox	3L	23174446	fwd	DRKPRQAYSASQLERLENEFNLDKYLSVSKRVELSKSLSLTEVQVKTWFQNRRTKWKKQL	FBgn0054031
D. melanogaster	ANTP	B-H1	AT	Barhl	Barhl	Barhl	X	17397478	fwd	QRKARTAFTDHQLQTLEKSFERQKYLSVQERQELAHKLDLSDCQVKTWYQNRRTKWKRQT	FBgn0011758
D. melanogaster	ANTP	B-H2	AT	Barhl	Barhl	Barhl	X	17314581	fwd	QRKARTAFTDHQLQTLEKSFERQKYLSVQDRMELANKLELSDCQVKTWYQNRRTKWKRQT	FBgn0004854
D. melanogaster	ANTP	CG11085	SC	Bari	Bari	Bari	X	12616316	fwd	PRRRRTAFTHAQLAYLERKFRCQKYLSVADRSDVAETLNLSETQVKTWYQNRRTKWKRQN	FBgn0030408
D. melanogaster	ANTP	bsh	SC	Bsx	Bsx	Bsx	2L	19765776	rev	RRKARTVFSDPQLSGLEKRFEGQRYLSTPERVELATALGLSETQVKTWFQNRRMKHKKQL	FBgn0000529
D. melanogaster	ANTP	cad	SC	Cdx	Cdx	Cdx	2L	20770731	fwd	KDKYRVVYTDFQRLELEKEYCTSRYITIRRKSELAQTLSLSERQVKIWFQNRRAKERKQN	FBgn0000251
D. melanogaster	ANTP	Dbx	SC	Dbx	Dbx	Dbx	3L	1921307	fwd	GMMRRAVFSDSQRKGLEKRFQQQKYISKPDRKKLAERLGLKDSQVKIWFQNRRMKWRNSK	FBgn0261723
D. melanogaster	ANTP	Dll	SC	Dlx	Dlx	Dlx	2R	24814822	fwd	MRKPRTIYSSLQLQQLNRRFQRTQYLALPERAELAASLGLTQTQVKIWFQNRRSKYKKMM	FBgn0000157
D. melanogaster	ANTP	E5	SC	Emx	Emx	Emx	3R	13867345	rev	PKRVRTAFSPTQLLKLEHAFEGNHYVVGAERKQLAQGLSLTETQVKVWFQNRRTKHKRMQ	FBgn0008646
D. melanogaster	ANTP	ems	SC	Emx	Emx	Emx	3R	13901853	fwd	PKRIRTAFSPSQLLKLEHAFESNQYVVGAERKALAQNLNLSETQVKVWFQNRRTKHKRMQ	FBgn0000576
D. melanogaster	ANTP	en	SC	En	En	En	2R	11524006	rev	EKRPRTAFSSEQLARLKREFNENRYLTERRRQQLSSELGLNEAQIKIWFQNKRAKIKKST	FBgn0000577
D. melanogaster	ANTP	inv	SC	En	En	En	2R	11474465	fwd	DKRPRTAFSGTQLARLKHEFNENRYLTEKRRQQLSGELGLNEAQIKIWFQNKRAKLKKSS	FBgn0001269
D. melanogaster	ANTP	eve	SC	Evx	Evx	Evx	2R	9979319	fwd	VRRYRTAFTRDQLGRLEKEFYKENYVSRPRRCELAAQLNLPESTIKVWFQNRRMKDKRQR	FBgn0000606
D. melanogaster	ANTP	unpg	SC	Gbx	Gbx	Gbx	2R	9195205	fwd	SRRRRTAFTSEQLLELEREFHAKKYLSLTERSQIATSLKLSEVQVKIWFQNRRAKWKRVK	FBgn0015561
D. melanogaster	ANTP	ind	SC	Gsx	Gsx	Gsx	3L	15042799	rev	SKRIRTAFTSTQLLELEREFSHNAYLSRLRRIEIANRLRLSEKQVKIWFQNRRVKQKKGG	FBgn0025776
D. melanogaster	ANTP	HHEX	SC	Hhex	Hhex	Hhex	3R	21077127	rev	RKGGQIRFTSQQTKNLEARFASSKYLSPEERRHLALQLKLTDRQVKTWFQNRRAKWRRAN	FBgn0038852
D. melanogaster	ANTP	H2.0	SC	Hlx	Hlx	Hlx	2L	6013059	rev	RSWSRAVFSNLQRKGLEIQFQQQKYITKPDRRKLAARLNLTDAQVKVWFQNRRMKWRHTR	FBgn0001170
D. melanogaster	ANTP	lab	SC	lab	lab	Hox1	3R	6661427	rev	NNSGRTNFTNKQLTELEKEFHFNRYLTRARRIEIANTLQLNETQVKIWFQNRRMKQKKRV	FBgn0002522
D. melanogaster	ANTP	pb	SC	pb	pb	Hox2	3R	6707800	rev	PRRLRTAYTNTQLLELEKEFHFNKYLCRPRRIEIAASLDLTERQVKVWFQNRRMKHKRQT	FBgn0051481
D. melanogaster	ANTP	bcd	RT	Hox3	Hox3	Hox3	3R	6755842	rev	PRRTRTTFTSSQIAELEQHFLQGRYLTAPRLADLSAKLALGTAQVKIWFKNRRRRHKIQS	FBgn0000166
D. melanogaster	ANTP	zen	RT	Hox3	Hox3	Hox3	3R	6752864	rev	LKRSRTAFTSVQLVELENEFKSNMYLYRTRRIEIAQRLSLCERQVKIWFQNRRMKFKKDI	FBgn0004053
D. melanogaster	ANTP	zen2	RT	Hox3	Hox3	Hox3	3R	6743135	rev	SKRSRTAFSSLQLIELEREFHLNKYLARTRRIEISQRLALTERQVKIWFQNRRMKLKKST	FBgn0004054
D. melanogaster	ANTP	Dfd	SC	Dfd	Dfd	Hox4	3R	6791836	fwd	PKRQRTAYTRHQILELEKEFHYNRYLTRRRRIEIAHTLVLSERQIKIWFQNRRMKWKKDN	FBgn0000439
D. melanogaster	ANTP	Scr	SC	Scr	Scr	Hox5	3R	6823120	rev	TKRQRTSYTRYQTLELEKEFHFNRYLTRRRRIEIAHALCLTERQIKIWFQNRRMKWKKEH	FBgn0003339
D. melanogaster	ANTP	abd-A	SC	abd-A	abd-A	Hox6-8	3R	16807214	rev	RRRGRQTYTRFQTLELEKEFHFNHYLTRRRRIEIAHALCLTERQIKIWFQNRRMKLKKEL	FBgn0000014
D. melanogaster	ANTP	Antp	SC	Antp	Antp	Hox6-8	3R	6896253	rev	RKRGRQTYTRYQTLELEKEFHFNRYLTRRRRIEIAHALCLTERQIKIWFQNRRMKWKKEN	FBgn0260642
D. melanogaster	ANTP	ftz	SC	ftz	ftz	Hox6-8	3R	6864324	fwd	SKRTRQTYTRYQTLELEKEFHFNRYITRRRRIDIANALSLSERQIKIWFQNRRMKSKKDR	FBgn0001077
D. melanogaster	ANTP	Ubx	SC	Ubx	Ubx	Hox6-8	3R	16656623	rev	RRRGRQTYTRYQTLELEKEFHTNHYLTRRRRIEMAHALCLTERQIKIWFQNRRMKLKKEI	FBgn0003944
D. melanogaster	ANTP	Abd-B	SC	Abd-B	Abd-B	Hox9-15	3R	16927212	rev	VRKKRKPYSKFQTLELEKEFLFNAYVSKQKRWELARNLQLTERQVKIWFQNRRMKNKKNS	FBgn0000015
D. melanogaster	ANTP	lbe	RT	Lbx	Lbx	Lbx	3R	21441577	rev	KRKSRTAFTNHQIFELEKRFLYQKYLSPADRDEIAASLGLSNAQVITWFQNRRAKQKRDI	FBgn0011278
D. melanogaster	ANTP	lbl	RT	Lbx	Lbx	Lbx	3R	21409979	rev	KRKSRTAFTNQQIFELEKRFLYQKYLSPADRDEIAGGLGLSNAQVITWFQNRRAKLKRDM	FBgn0008651
D. melanogaster	ANTP	btn	SC	Meox	Meox	Meox	3R	22586149	rev	NRKERTAFSKTQLKQLEAEFCYSNYLTRLRRYEIAVALELTERQVKVWFQNRRMKCKRIK	FBgn0014949
D. melanogaster	ANTP	exex	SC	Mnx	Mnx	Mnx	3L	7948186	fwd	TRRPRTAFTSQQLLELEKQFKQNKYLSRPKRFEVASGLMLSETQVKIWFQNRRMKWKRSK	FBgn0041156
D. melanogaster	ANTP	Dr	SC	Msx	Msx	Msx	3R	29556386	fwd	NRKPRTPFTTQQLLSLEKKFREKQYLSIAERAEFSSSLRLTETQVKIWFQNRRAKAKRLQ	FBgn0000492
D. melanogaster	ANTP	CG15696	SC	Msxlx	Msxlx	Msxlx	3R	20847068	fwd	GRLPRIPFTPQQLQALENAYKESNYLSAEDANKLADSLELTNTRVKIWFQNRRARERREK	FBgn0038833
D. melanogaster	ANTP	lms	SC	Nedx	Nedx	Nedx	2R	20556877	fwd	KKRPRTAFSAAQIKALETEFERGKYLSVAKRTALAKQLQLTETQIKIWFQNRRTKWKRKY	FBgn0034520
D. melanogaster	ANTP	slou	SC	NK1	NK1	NK1	3R	21548661	rev	PRRARTAFTYEQLVSLENKFKTTRYLSVCERLNLALSLSLTETQVKIWFQNRRTKWKKQN	FBgn0002941
D. melanogaster	ANTP	scro	SC	NK2.1	NK2.1	NK2.1	3L	24724162	fwd	RRKRRVLFTQAQVYELERRFKQQRYLSAPEREHLASLIHLTPTQVKIWFQNHRYKCKRQA	FBgn0287186
D. melanogaster	ANTP	vnd	SC	NK2.2	NK2.2	NK2.2	X	582121	fwd	KRKRRVLFTKAQTYELERRFRQQRYLSAPEREHLASLIRLTPTQVKIWFQNHRYKTKRAQ	FBgn0261930
D. melanogaster	ANTP	bap	SC	NK3	NK3	NK3	3R	21388880	fwd	KKRSRAAFSHAQVFELERRFAQQRYLSGPERSEMAKSLRLTETQVKIWFQNRRYKTKRKQ	FBgn0004862
D. melanogaster	ANTP	tin	SC	NK4	NK4	NK4	3R	21378977	fwd	KRKPRVLFSQAQVLELECRFRLKKYLTGAEREIIAQKLNLSATQVKIWFQNRRYKSKRGD	FBgn0004110
D. melanogaster	ANTP	Hmx	SC	NK5	NK5	NK5	3R	17558930	fwd	KKKTRTVFSRAQVFQLESTFDLKRYLSSSERAGLAASLRLTETQVKIWFQNRRNKWKRQL	FBgn0264005
D. melanogaster	ANTP	HGTX	SC	NK6	NK6	NK6	3L	14583222	rev	KKHTRPTFSGQQIFALEKTFEQTKYLAGPERAKLAYALGMSESQVKVWFQNRRTKWRKRH	FBgn0040318
D. melanogaster	ANTP	NK7.1	SC	NK7	NK7	NK7	3R	14329413	rev	KKKARTTFTGRQIFELEKMFENKKYLSASERTEMAKLLMVTETQVKIWFQNRRTKWKKQD	FBgn0024321
D. melanogaster	ANTP	CG18599	SC	Noto	Noto	Noto	3R	18267789	fwd	NKRVRTIFTPEQLECLEAEFERQQYMVGPERLYLAHTLKLTEAQVKVWFQNRRIKWRKHH	FBgn0038592
D. melanogaster	ANTP	ro	SC	Ro	Ro	Ro	3R	26876771	rev	QRRQRTTFSTEQTLRLEVEFHRNEYISRSRRFELAETLRLTETQIKIWFQNRRAKDKRIE	FBgn0003267
D. melanogaster	ANTP	C15	SC	Tlx	Tlx	Tlx	3R	21499986	fwd	RKKPRTSFTRIQVAELEKRFHKQKYLASAERAALARGLKMTDAQVKTWFQNRRTKWRRQT	FBgn0004863
D. melanogaster	CERS	schlank	SC	Cers	Cers	Cers	X	6257668	rev	GIRSSRPKKAANVPILEKTYAKSTRLDKKKLVPLSKQTDMSEREIERWWRLRRAQDKPST	FBgn0040918
D. melanogaster	CUT	dveHD1	SC	CmpHD1	Cmp	Cmp	2R	22243963	fwd	––TRMRTSFDPEMELPKLQKWFADNPHPSRQQIQTYVVQLNALESRRGRKPLDVNNVVYWFKNARAAQKRAE	FBgn0020307
D. melanogaster	CUT	dveHD2	SC	CmpHD2	Cmp	Cmp	2R	22243963	fwd	RRKRNRTFIDPVTEVPKLEQWFAMNTHPSHNLILKYTEDLNTMPYRQKFPRLESKNVQFWFKNRRAKCKRLK	FBgn0020307
D. melanogaster	CUT	ct	SC	Cux	Cux	Cux	X	7608428	fwd	SKKQRVLFSEEQKEALRLAFALDPYPNVGTIEFLANELGLATRTITNWFHNHRMRLKQQV	FBgn0004198
D. melanogaster	CUT	onecut	SC	Onecut	Onecut	Onecut	4	598555	rev	PKKPRLVFTDLQRRTLQAIFKETKRPSKEMQVTIARQLGLEPTTVGNFFMNARRRSMDKW	FBgn0028996
D. melanogaster	LIM	tup	SC	Isl	Isl	Isl	2L	18859507	rev	PTRVRTVLNEKQLHTLRTCYNANPRPDALMKEQLVEMTSLSPRVIRVWFQNKRCKDKKKT	FBgn0003896
D. melanogaster	LIM	Lim1	SC	Lhx1/5	Lhx1/5	Lhx1/5	X	8756539	rev	RRGPRTTIKAKQLEVLKTAFNQTPKPTRHIREQLAKETGLPMRVIQVWFQNKRSKERRMK	FBgn0026411
D. melanogaster	LIM	ap	SC	Lhx2/9-1	Lhx2/9	Lhx2/9	2R	5706202	rev	TKRMRTSFKHHQLRTMKSYFAINHNPDAKDLKQLSQKTGLPKRVLQVWFQNARAKWRRMM	FBgn0267978
D. melanogaster	LIM	Lim3	SC	Lhx3/4	Lhx3/4	Lhx3/4	2L	19079256	rev	NKRPRTTITAKQLETLKTAYNNSPKPARHVREQLSQDTGLDMRVVQVWFQNRRAKEKRLK	FBgn0002023
D. melanogaster	LIM	Awh	SC	Lhx6/8	Lhx6/8	Lhx6/8	3L	3846206	fwd	TKRVRTTFTEEQLQVLQANFQIDSNPDGQDLERIASVTGLSKRVTQVWFQNSRARQKKHI	FBgn0013751
D. melanogaster	LIM	CG4328	RT	Lmx	Lmx	Lmx	3L	12290956	rev	PKRPRTILNTQQRRAFKASFEVSPKPCRKVRENLAKDTGLSLRIVQVWFQNQRAKVKKIQ	FBgn0036274
D. melanogaster	LIM	Lmx1a	RT	Lmx	Lmx	Lmx	3L	12334692	fwd	PKRPRTILTSQQRKQFKASFDQSPKPCRKVREALAKDTGLSVRVVQVWFQNQRAKMKKIQ	FBgn0052105
D. melanogaster	POU	nub	RT	Pou2	Pou2	Pou2	2L	12587625	fwd	RRKKRTSIETTIRGALEKAFLANQKPTSEEITQLADRLSMEKEVVRVWFCNRRQKEKRIN	FBgn0085424
D. melanogaster	POU	pdm2	RT	Pou2	Pou2	Pou2	2L	12657165	fwd	RRKKRTSIETTVRTTLEKAFLMNCKPTSEEISQLSERLNMDKEVIRVWFCNRRQKEKRIN	FBgn0004394
D. melanogaster	POU	vvl	SC	Pou3	Pou3	Pou3	3L	6790158	fwd	KRKKRTSIEVSVKGALEQHFHKQPKPSAQEITSLADSLQLEKEVVRVWFCNRRQKEKRMT	FBgn0086680
D. melanogaster	POU	acj6	SC	Pou4	Pou4	Pou4	X	15350239	rev	GEKKRTSIAAPEKRSLEAYFAVQPRPSGEKIAAIAEKLDLKKNVVRVWFCNQRQKQKRIV	FBgn0000028
D. melanogaster	POU	pdm3	SC	Pou6	Pou6	Pou6	2R	8327490	fwd	KRKRRTSFTPQALELLNAHFERNTHPSGTEITGLAHQLGYEREVIRIWFCNKRQALKNTV	FBgn0261588
D. melanogaster	PRD	al	AT	Arx1	Arx	Arx	2L	378112	fwd	QRRYRTTFTSFQLEELEKAFSRTHYPDVFTREELAMKIGLTEARIQVWFQNRRAKWRKQE	FBgn0000061
D. melanogaster	PRD	Pph13	AT	Arx2	Arx	Arx	2L	577486	fwd	QRRYRTTFNTLQLQELERAFQRTHYPDVFFREELAVRIDLTEARVQVWFQNRRAKWRKQE	FBgn0023489
D. melanogaster	PRD	CG11294	SC	CG11294	CG11294	CG11294	X	8691820	rev	QRRNRTTFTPQQLQELEALFQKTHYPDVFLREEVALRISLSEARVQVWFQNRRAKWRKQA	FBgn0030058
D. melanogaster	PRD	Drgx	SC	Drgx	Drgx	Drgx	2L	3678267	fwd	QRRNRTTFTLQQLEELETAFAQTHYPDVFTREDLAMKINLTEARVQVWFQNRRAKWRKAE	FBgn0085369
D. melanogaster	PRD	Gsc	SC	Gsc	Gsc	Gsc	2L	583540	rev	KRRHRTIFTEEQLEQLEATFDKTHYPDVVLREQLALKVDLKEERVEVWFKNRRAKWRKQK	FBgn0010323
D. melanogaster	PRD	hbn	SC	Hbn	Hbn	Hbn	2R	20954668	rev	VRRSRTTFTTFQLHQLERAFEKTQYPDVFTREDLAMRLDLSEARVQVWFQNRRAKWRKRE	FBgn0008636
D. melanogaster	PRD	otp	SC	Otp	Otp	Otp	2R	20883625	rev	QKRHRTRFTPAQLNELERCFSKTHYPDIFMREEIAMRIGLTESRVQVWFQNRRAKWKKRK	FBgn0015524
D. melanogaster	PRD	oc	SC	Otx	Otx	Otx	X	8630159	rev	QRRERTTFTRAQLDVLEALFGKTRYPDIFMREEVALKINLPESRVQVWFKNRRAKCRQQL	FBgn0004102
D. melanogaster	PRD	gsb	AT	gsb	Pax3/7	Pax3/7	2R	25061964	fwd	QRRSRTTFSNDQIDALERIFARTQYPDVYTREELAQSTGLTEARVQVWFSNRRARLRKQL	FBgn0001148
D. melanogaster	PRD	gsb-n	AT	gsb	Pax3/7	Pax3/7	2R	25040383	rev	QRRSRTTFTAEQLEALERAFSRTQYPDVYTREELAQTTALTEARIQVWFSNRRARLRKHS	FBgn0001147
D. melanogaster	PRD	prd	AT	prd	Pax3/7	Pax3/7	2L	12082995	rev	QRRCRTTFSASQLDELERAFERTQYPDIYTREELAQRTNLTEARIQVWFSNRRARLRKQH	FBgn0003145
D. melanogaster	PRD	ey	AT	Pax4/6-1	Pax4/6	Pax4/6	4	697689	fwd	LQRNRTSFTNDQIDSLEKEFERTHYPDVFARERLAGKIGLPEARIQVWFSNRRAKWRREE	FBgn0005558
D. melanogaster	PRD	toy	AT	Pax4/6-2	Pax4/6	Pax4/6	4	989725	fwd	LQRNRTSFSNEQIDSLEKEFERTHYPDVFARERLADKIGLPEARIQVWFSNRRAKWRREE	FBgn0019650
D. melanogaster	PRD	eyg	RT	Pax4/6-3	Pax4/6	Pax4/6	3L	12462537	rev	FRRNRTTFSPEQLEELEKEFDKSHYPCVSTRERLSSRTSLSEARVQVWFSNRRAKWRRHQ	FBgn0000625
D. melanogaster	PRD	toe	RT	Pax4/6-3	Pax4/6	Pax4/6	3L	12422510	rev	FRRNRTTFSPEQLDELEKEFDKSHYPCVNTREKLAARTALSEARVQVWFSNRRAKWRRHQ	FBgn0036285
D. melanogaster	PRD	PHDP	SC	Phox	Phox	Phox	2R	23883136	rev	QRRIRTTFTSNQLNELEKIFLETHYPDIYTREEIASKLHLTEARVQVWFQNRRAKFRKQE	FBgn0025334
D. melanogaster	PRD	Ptx1	SC	Pitx	Pitx	Pitx	3R	30912754	fwd	QRRQRTHFTSQQLQELEHTFSRNRYPDMSTREEIAMWTNLTEARVRVWFKNRRAKWRKRE	FBgn0020912
D. melanogaster	PRD	CG32532	SC	Prop	Prop	Prop	X	19531851	rev	RRRHRTTFTQEQLAELEAAFAKSHYPDIYCREELARTTKLNEARIQVWFQNRRAKYRKQE	FBgn0052532
D. melanogaster	PRD	CG9876	SC	Prrx	Prrx	Prrx	2R	23090100	rev	PRRNRTTFSSAQLTALEKVFERTHYPDAFVREELATKVHLSEARVQVWFQNRRAKFRRNE	FBgn0034821
D. melanogaster	PRD	Rx	SC	Rax	Rax	Rax	2R	20916753	fwd	HRRNRTTFTTYQLHELERAFEKSHYPDVYSREELAMKVNLPEVRVQVWFQNRRAKWRRQE	FBgn0020617
D. melanogaster	PRD	repo	SC	Repo	Repo	Repo	3R	18236192	fwd	KKKTRTTFTAYQLEELERAFERAPYPDVFAREELAIKLNLSESRVQVWFQNRRAKWRKHE	FBgn0011701
D. melanogaster	PRD	CG34367	SC	Shox	Shox	Shox	2L	10347851	rev	QRRSRTNFTLDQLNELERLFEETHYPDAFMREELSQRLGLSEARVQVWFQNRRAKCRKHE	FBgn0085396
D. melanogaster	PRD	OdsH	RT	Uncx	Uncx	Uncx	X	17791010	fwd	KRRGRTNFNSWQLRELERVFQGSHYPDIFMREALATKLDLMEGRIAVWFQNRRAKWRKQE	FBgn0026058
D. melanogaster	PRD	unc-4	RT	Uncx	Uncx	Uncx	X	17768569	fwd	RRRSRTNFNSWQLEELERAFSASHYPDIFMREALAMRLDLKESRVAVWFQNRRAKVRKRE	FBgn0024184
D. melanogaster	PRD	Vsx1	RT	Vsx	Vsx	Vsx	X	5594255	fwd	RRHGRTIFTSSQLEELEKAFKEAHYPDVSARELLSMKTGLAEDRIQVWYQNRRAKWRKTE	FBgn0263511
D. melanogaster	PRD	Vsx2	RT	Vsx	Vsx	Vsx	X	5528927	rev	RRHSRTIFTSYQLEKLEEAFKEAHYPDVYAREMLSLKTELPEDRIQVWFQNRRAKWRKTE	FBgn0263512
D. melanogaster	PROS	pros	SC	Prox	Prox	Prox	3R	11328480	fwd	TPLHSSTLTPMHLRKAKLMFFWVRYPSSAVLKMYFPDIKFNKNNTAQLVKWFSNFREFYYIQM	FBgn0004595
D. melanogaster	SINE	so	SC	Six1/2	Six1/2	Six1/2	2R	7419350	fwd	GEETSYCFKEKSRSVLRDWYSHNPYPSPREKRDLAEATGLTTTQVSNWFKNRRQRDRAAE	FBgn0003460
D. melanogaster	SINE	Optix	SC	Six3/6	Six3/6	Six3/6	2R	8031283	fwd	GEQKTHCFKERTRSLLREWYLQDPYPNPTKKRELAKATGLNPTQVGNWFKNRRQRDRAAA	FBgn0025360
D. melanogaster	SINE	Six4	SC	Six4/5	Six4/5	Six4/5	3L	20788886	rev	GEETVYCFKEKSRNALKDCYLTNRYPTPDEKKTLAKKTGLTLTQVSNWFKNRRQRDRTPQ	FBgn0027364
D. melanogaster	TALE	ara	AT	Irx1	Irx	Irx	3L	12580672	fwd	LAARRKNATRESTATLKAWLNEHKKNPYPTKGEKIMLAIITKMTLTQVSTWFANARRRLKKEN	FBgn0015904
D. melanogaster	TALE	caup	RT	Irx1	Irx	Irx	3L	12609631	fwd	LAARRKNATRESTATLKAWLSEHKKNPYPTKGEKIMLAIITKMTLTQVSTWFANARRRLKKEN	FBgn0015919
D. melanogaster	TALE	mirr	AT	Irx2	Irx	Irx	3L	12693639	fwd	NGARRKNATRETTSTLKAWLNEHKKNPYPTKGEKIMLAIITKMTLTQVSTWFANARRRLKKEN	FBgn0014343
D. melanogaster	TALE	hth	SC	Meis	Meis	Meis	3R	10507561	rev	NQKKRGIFPKVATNILRAWLFQHLTHPYPSEDQKKQLAQDTGLTILQVNNWFINARRRIVQPM	FBgn0001235
D. melanogaster	TALE	CG11617	SC	Mkx	Mkx	Mkx	2L	204743	rev	SRATKRLFTPDIKRMLKDWLIRRRENPYPSREEKKQLAAETGLTYTQICNWFANWRRKLKNSE	FBgn0031232
D. melanogaster	TALE	exd	SC	Pbx	Pbx	Pbx	X	15992468	fwd	ARRKRRNFSKQASEILNEYFYSHLSNPYPSEEAKEELARKCGITVSQVSNWFGNKRIRYKKNI	FBgn0000611
D. melanogaster	TALE	achi	RT	Tgif	Tgif	Tgif	2R	12511534	rev	LRKRRGNLPKTSVKILKRWLYEHRYNAYPSDAEKFTLSQEANLTVLQVCNWFINARRRILPEM	FBgn0033749
D. melanogaster	TALE	vis	RT	Tgif	Tgif	Tgif	2R	12507896	rev	LRKRRGNLPKSSVKILKRWLYEHRYNAYPSDAEKFTLSQEANLTVLQVCNWFINARRRILPEM	FBgn0033748
D. melanogaster	ZF	zfh1	SC	Zfh1	Zfhx	Zfhx	3R	30765926	fwd	KVRVRTAINEEQQQQLKQHYSLNARPSRDEFRMIAARLQLDPRVVQVWFQNNRSRERKMQ	FBgn0004606
D. melanogaster	ZF	zfh2HD1	SC	ZfhxHD1	Zfhx	Zfhx	4	501810	fwd	QKRARTRITDDQLKILRAHFDINNSPSEESIMEMSQKANLPMKVVKHWFRNTLFKERQRN	FBgn0004607
D. melanogaster	ZF	zfh2HD2	SC	ZfhxHD2	Zfhx	Zfhx	4	501810	fwd	KRANRTRFTDYQIKVLQEFFENNSYPKDSDLEYLSKLLLLSPRVIVVWFQNARQKQRKIY	FBgn0004607
D. melanogaster	ZF	zfh2HD3	SC	ZfhxHD3	Zfhx	Zfhx	4	501810	fwd	NKRLRTTILPEQLNFLYECYQSESNPSRKMLEEISKKVNLKKRVVQVWFQNSRAKDKKSR	FBgn0004607
T. castaneum	ANTP	Abox	SC	Abox	Abox	Abox	LG2	12160039	fwd	DRKPRQAYSAKQLERLESEFKVDKYLSVSKRMELSKALNLTEVQIKTWFQNRRTKWKKQL	TC001164
T. castaneum	ANTP	B-H	SC	Barhl	Barhl	Barhl	LG10	4705234	rev	QRKARTAFTDLQLQTLEKSFERQKYLSVQDRMELAAKLSLTDTQVKTWYQNRRIEWTLET	TC031415
T. castaneum	ANTP	Bari	SC	Bari	Bari	Bari	LG2	11550432	rev	PRRRRTAFTHAQLAYLERKFRCQKYLSVADRSDVADALNLSETQVKTWYQNRRTKWKRQN	TC000424
T. castaneum	ANTP	Bsh	SC	Bsx	Bsx	Bsx	LG6	258814	fwd	RRKARTVFSDPQLTGLEKRFSSQRYLSTPERVELASALSLSETQVKTWFQNRRMKHKKQM	TC015394
T. castaneum	ANTP	Cdx	SC	Cdx	Cdx	Cdx	LG4	2829193	rev	KDKYRVVYTDHQRVELEKEFYYSRYITIRRKAELANSLGLSERQVKIWFQNRRAKERKQV	TC032769
T. castaneum	ANTP	Dbx	SC	Dbx	Dbx	Dbx	LG6	2378520	rev	GMMRRAVFSDLQRKGLERRFQIQKYISKPDRKKLAEKLGLKDSQVKIWFQNRRMKWRNSK	TC034733
T. castaneum	ANTP	Dlx	SC	Dlx	Dlx	Dlx	LG7	682815	fwd	MRKPRTIYSSLQLQQLNRRFQRTQYLALPERAELAASLGLTQTQVKIWFQNRRSKYKKMM	TC009351
T. castaneum	ANTP	Emx	SC	Emx	Emx	Emx	LG9	13815608	rev	PKRIRTAFSPSQLLKLEHAFEKNHYVVGAERKQLAQSLSLTETQVKVWFQNRRTKHKRMQ	TC011763
T. castaneum	ANTP	En	RT	En	En	En	LG7	12546773	fwd	DKRPRTAFSSAQLARLKHEFNENRYLTERRRQQLSAELGLNEAQIKIWFQNKRAKIKKSS	TC008952
T. castaneum	ANTP	Inv	RT	En	En	En	LG7	12572530	fwd	EKRPRTAFSGAQLARLKHEFAENRYLTERRRQQLSAELGLNEAQIKIWFQNKRAKIKKAS	TC009896
T. castaneum	ANTP	Evx	SC	Evx	Evx	Evx	LG7	624731	rev	IRRYRTAFTREQLSRLEKEFHRENYVSRPRRCELAAQLHLPESTIKVWFQNRRMKDKRQR	TC009469
T. castaneum	ANTP	Gbx	SC	Gbx	Gbx	Gbx	LG7	213262	fwd	ARRRRTAFTSEQLLELEREFHAKKYLSLTERSQIASALRLSEVQVKIWFQNRRAKWKRVK	TC009309
T. castaneum	ANTP	Ind	SC	Gsx	Gsx	Gsx	KQ971752	157866	fwd	SKRIRTAFTSTQLLELEREFASNMYLSRLRRIEIATCLRLSEKQVKIWFQNRRVKYKKED	TC006888
T. castaneum	ANTP	Hhex	SC	Hhex	Hhex	Hhex	LG2	2585274	rev	RKGGQVRFTANQTDALEKRFTSHKYLSPEDRKLLAESLKLTDRQVKTWFQNRRAKWRRCN	TC004555
T. castaneum	ANTP	H2.0	SC	Hlx	Hlx	Hlx	LG4	9189608	fwd	RSWSRAVFSNLQRKGLERRFQLQKYITKPDRRQLAATLGLTDAQVKVWFQNRRMKWRHSK	TC031113
T. castaneum	ANTP	lab	SC	lab	lab	Hox1	LG2	8576776	fwd	LNTGRTNFTNKQLTELEKEFHFNKYLTRARRIEIASALQLNETQVKIWFQNRRMKQKKRM	TC000926
T. castaneum	ANTP	mxp	SC	pb	pb	Hox2	LG2	8542066	fwd	PRRLRTAYTNTQLLELEKEFHFNKYLCRPRRIEIAASLDLTERQVKVWFQNRRMKHKRQT	TC000925
T. castaneum	ANTP	zen	RT	Hox3	Hox3	Hox3	LG2	8509506	fwd	GKRARTAYTSSQLVELEREFHRSKYLCRPRRIQMAQNLNLTERQIKIWFQNRRMKFKKEE	TC000922
T. castaneum	ANTP	zen2	RT	Hox3	Hox3	Hox3	LG2	8508376	fwd	GKRARTAYTSAQLVELEREFHHGKYLSRPRRIQIAENLNLSERQIKIWFQNRRMKHKKEQ	TC000921
T. castaneum	ANTP	Dfd	SC	Dfd	Dfd	Hox4	LG2	8472366	fwd	PKRQRTAYTRHQILELEKEFHYNRYLTRRRRIEIAHTLVLSERQIKIWFQNRRMKWKKDN	TC000920
T. castaneum	ANTP	Cx	SC	Scr	Scr	Hox5	LG2	8425495	fwd	TKRQRTSYTRYQTLELEKEFHFNRYLTRRRRIEIAHALCLTERQIKIWFQNRRMKWKKEH	TC000917
T. castaneum	ANTP	abd-A	SC	abd-A	abd-A	Hox6-8	LG2	7992338	fwd	RRRGRQTYTRFQTLELEKEFHFNHYLTRRRRIEIAHALCLTERQIKIWFQNRRMKLKKEL	TC000894
T. castaneum	ANTP	ptl	SC	Antp	Antp	Hox6-8	LG2	8314775	fwd	RKRGRQTYTRYQTLELEKEFHFNRYLTRRRRIEIAHALCLTERQIKIWFQNRRMKWKKEN	TC000912
T. castaneum	ANTP	ftz	SC	ftz	ftz	Hox6-8	LG2	8376999	fwd	NKRTRQTYTRYQTLELEKEFHFNKYLTRRRRIEIAESLRLTERQIKIWFQNRRMKAKKDT	TC000916
T. castaneum	ANTP	Utx	SC	Ubx	Ubx	Hox6-8	LG2	8120528	fwd	RRRGRQTYTRYQTLELEKEFHTNHYLTRRRRIEMAHALCLTERQIKIWFQNRRMKLKKEI	TC000903
T. castaneum	ANTP	Abd-B	SC	Abd-B	Abd-B	Hox9-15	LG2	7878600	fwd	VRKKRKPYSKFQTLELEKEFLFNAYVSKQKRWELARNLNLTERQVKIWFQNRRMKNKKNS	TC000889
T. castaneum	ANTP	Lbx	SC	Lbx	Lbx	Lbx	LG9	14014280	rev	KRKSRTAFTNHQIFELEKRFLYQKYLSPADRDEIASSLGLTNAQVITWFQNRRAKLKRDM	TC011748
T. castaneum	ANTP	Meox	SC	Meox	Meox	Meox	LG2	2507557	rev	VRKERTAFTKEQIKQLENEFAHSNYLTRLRRYEIAVALDLTERQVKVWFQNRRMKWKRTK	TC030982
T. castaneum	ANTP	Exex	SC	Mnx	Mnx	Mnx	LG7	804006	rev	TRRPRTAFTSQQLLELEKQFRQNKYLSRPKRFEVATSLMLTETQVKIWFQNRRMKWKRSK	TC009461
T. castaneum	ANTP	Msx-1	RT	Msx	Msx	Msx	LG9	14125108	rev	NRKPRTPFTTQQLLALEKKFRDKQYLSIAERAEFSSSLRLTETQVKIWFQNRRAKAKRLQ	TC011744
T. castaneum	ANTP	Msx-2	RT	Msx	Msx	Msx	LG9	14176634	fwd	NRKPRTPFTTQQLLALEKKFRDKQYLSIAERAEFSSSLRLTETQVKIWFQNRRAKAKRLQ	TC012748
T. castaneum	ANTP	Msxlx	SC	Msxlx	Msxlx	Msxlx	LG7	4220452	rev	GRHPRIPFTSYQLSVLEEKFKQSPYLSSEEVTMLSRQLQLVDVRVKIWFQNRRARERRER	TC015928
T. castaneum	ANTP	Nedx	SC	Nedx	Nedx	Nedx	LG7	790150	rev	KKRPRTAFTASQIKSLEAEFERNKYLSVAKRCQLSKTLKLTETQIKIWFQNRRTKWKRKY	TC033532
T. castaneum	ANTP	Slou	SC	NK1	NK1	NK1	LG9	4958079	fwd	PRRARTAFTYEQLVALENKFKTTRYLSVCERLNLALSLSLTETQVKIWFQNRRTKWKKQN	TC012332
T. castaneum	ANTP	Scro	SC	NK2.1	NK2.1	NK2.1	LG7	9003099	rev	RRKRRVLFTQAQVYELERRFKQQKYLSAPEREHLASLIHLTPTQVKIWFQNHRYKCKRQA	TC008996
T. castaneum	ANTP	Vnd	SC	NK2.2	NK2.2	NK2.2	LG4	11802259	rev	KRKRRVLFSKAQTYELERRFRQQRYLSAPEREHLASIIRLTPTQVKIWFQNHRYKTKRAQ	TC007014
T. castaneum	ANTP	Bap	SC	NK3	NK3	NK3	LG9	14064264	fwd	KKRSRAAFTHAQVFELERRFSQQRYLSGPERADLAQALKLTETQVKIWYQNRRYKTKRKQ	TC012743
T. castaneum	ANTP	Tin	SC	NK4	NK4	NK4	LG9	14101315	rev	KRKPRVLFSQAQVYELERRFKQQKYLSAPEREQMAQGLKLTPTQVKIWFQNRRYKSKRQT	TC011745
T. castaneum	ANTP	Hmx	SC	NK5	NK5	NK5	LG9	4903437	rev	KKKTRTVFSRSQVFQLESTFDMKRYLSSSERAGLAASLHLTETQVKIWFQNRRNKWKRQL	TC012136
T. castaneum	ANTP	Hgtx	SC	NK6	NK6	NK6	LGX	3072788	fwd	KKHTRPTFSGQQIFALEKTFEQTKYLAGPERAKLAYALGMTESQVKVWFQNRRTKWRKKH	TC014200
T. castaneum	ANTP	NK7	SC	NK7	NK7	NK7	LGX	3099947	rev	KKKARTTFTGRQIFELEKQFEMKKYLSSSERSEMAKLLNVTETQVKIWFQNRRTKWKKID	TC013614
T. castaneum	ANTP	Not	SC	Noto	Noto	Noto	LG2	10732243	rev	SKRVRTIFTPEQLERLEAEFERQQYMVGPERLYLAHTLQLTEAQVKVWFQNRRIKWRKHH	TC000483
T. castaneum	ANTP	Ro	SC	Ro	Ro	Ro	LG2	2557473	fwd	PRRQRTTFSSEQTLRLEIEYQRSEYISRGRRCELAEALKLSETQIKIWFQNRRAKDKRIE	TC030553
T. castaneum	ANTP	C15	SC	Tlx	Tlx	Tlx	LG9	13966469	rev	RKKPRTSFTRLQIAELEKRFHKQKYLASAERAALAKTLKMTDAQVKTWFQNRRTKWRRQT	TC011749
T. castaneum	CERS	Lag1a	RT	Cers	Cers	Cers	LG8	2419472	rev	GIKNTKPKKAPTNTVLEKAYTQSKKWKHKQIQGLAKQLDMSERQVERWLRLRKGQNKPST	TC006052
T. castaneum	CERS	Lag1b	RT	Cers	Cers	Cers	LG8	2414925	rev	GLKKRKVKKLAPNPALESIYFKLKHMPKDQVAGVAKQLDMNEREVERWLRQRKHQDRPSV	TC033950
T. castaneum	CUT	DveHD1	SC	CmpHD1	Cmp	Cmp	LGX	8183157	rev	–KTRMRTSFDPELELPKLQRWFTENQHPSRQQIQQYVKELNSLESRRGRKPLDVNNVVYWFKNARAAQKRAE	TC001741
T. castaneum	CUT	DveHD2	SC	CmpHD2	Cmp	Cmp	LGX	8183157	rev	–RKRNRTFIDPVTEVPRLEQWFSLNTHPSHNLILKYTEELNCMPYRQKFPRLEPKNVQFWFKNRRAKCKRLK	TC001741
T. castaneum	CUT	Ct	SC	Cux	Cux	Cux	LG6	5426133	fwd	TKKQRVLFSEEQKEALRLAFALDPYPNVATIEFLASELGLSSRTITNWFHNHRMRLKQQV	TC015699
T. castaneum	CUT	Onecut	SC	Onecut	Onecut	Onecut	LGX	1494765	rev	PKKPRLVFTDLQRRTLQAIFKETKRPSKEMQVTIARQLGLEPTTVGNFFMNARRRSMDKW	TC004129
T. castaneum	LIM	Tup	SC	Isl	Isl	Isl	LG7	554775	fwd	PTRVRTVLNEKQLHTLRTCYAANPRPDALMKEQLVEMTGLSPRVIRVWFQNKRCKDKKKT	TC033536
T. castaneum	LIM	Lim1	SC	Lhx1/5	Lhx1/5	Lhx1/5	LG6	7777507	rev	RRGPRTTIKAKQLEILKTAFSQTPKPTRHIREQLAKETGLPMRVIQVWFQNKRSKERRLK	TC014939
T. castaneum	LIM	Ap1	AT	Lhx2/9-1	Lhx2/9	Lhx2/9	LG3	29630843	rev	TKRMRTSFKHHQLRTMKSYFAINHNPDAKDLKQLSQKTGLPKRVLQVWFQNARAKWRRMM	TC032663
T. castaneum	LIM	Ap2	AT	Lhx2/9-2	Lhx2/9	Lhx2/9	LG3	29548724	rev	TKRMRTSFKHHQLRTMKTYFAINQNPDAKDLKQLAQKTGLSKRVLQVWFQNARAKWRRNI	TC032664
T. castaneum	LIM	Lim3	SC	Lhx3/4	Lhx3/4	Lhx3/4	LG5	10089233	fwd	NKRPRTTITAKQLETLKNAYNNSPKPARHVREQLSQDTGLDMRVVQVWFQNRRAKEKRLK	TC014400
T. castaneum	LIM	Awh	SC	Lhx6/8	Lhx6/8	Lhx6/8	LG3	181247	fwd	AKRVRTTFTEEQLQVLQANFQLDSNPDGQDLERIAQITGLSKRVTQVWFQNSRARQKKHM	TC003238
T. castaneum	LIM	Lmxa	RT	Lmx	Lmx	Lmx	LG2	13978313	fwd	PKRPRTILTTQQRRAFKASFEVSPKPCRKVREALAKDTGLSVRIVQVWFQNQRAKMKKMQ	TC034566
T. castaneum	LIM	Lmxb	RT	Lmx	Lmx	Lmx	LG2	14008656	fwd	PKRPRTILTSAQRRQFKASFEVSPKPCRKVREALAKETGLSVRVVQVWFQNQRAKMKKIQ	TC001291
T. castaneum	POU	Nub	SC	Pou2	Pou2	Pou2	LG4	1606537	rev	RRKKRTSIETSVRVALEKAFVQNPKPTSEEISMLADGLCMEKEVVRVWFCNRRQKEKRIN	TC032751
T. castaneum	POU	Vvl	SC	Pou3	Pou3	Pou3	LG5	9514911	fwd	KRKKRTSIEVSVKGALEQHFHKQPKPSAQEISSLADSLQLEKEVVRVWFCNRRQKEKRMT	TC014350
T. castaneum	POU	Acj6	SC	Pou4	Pou4	Pou4	LG3	354110	rev	KKRKRTSIAAPEKRSLEAYFAVQPRPSGEKIAAIAEKLDLKKNVVRVWFCNQRQKQKRMK	TC003196
T. castaneum	POU	Acj6-l	SC	Pou4	Pou4	Pou4	LG7	8878516	fwd	KKRKRTSIAAPEKRSLEAYFAVQPRPSGEKIAAIAEKLDLKKNSV	TC033708
T. castaneum	POU	Pdm3a	RT	Pou6	Pou6	Pou6	KQ971727	4506	fwd	QLRKRTIYTYQALDRLNAFFEQNQRPSGVEFTRLAKELGYDRRVIRNWFCNKRQALKRVM	TC001814
T. castaneum	POU	Pdm3b	RT	Pou6	Pou6	Pou6	KQ971689	97063	rev	KRKRRTSFTPQALELLNAHFERNTHPSGTEITGLAHQLGYEREVIRIWFCNKRQALKNTV	TC006824
T. castaneum	PRD	Al	AT	Arx1	Arx	Arx	LG5	11003136	rev	QRRYRTTFTSYQLEELEKAFSRTHYPDVFTREELAMKIGLTEARIQVWFQNRRAKWRKQE	TC033171
T. castaneum	PRD	Arx	AT	Arx2	Arx	Arx	LG8	2546870	fwd	QRRYRTTFSNYQLEELERAFHKTHYPDVFFREELALRIDLTEARVQVWFQNRRAKWRKQE	TC006110
T. castaneum	PRD	CG11294	SC	CG11294	CG11294	CG11294	LG3	3680531	fwd	QRRNRTTFSPQQLQELEALFQKTHYPDVFLREEVALRISLSEARVQVWFQNRRAKWRKQA	TC011539
T. castaneum	PRD	Drgx	SC	Drgx	Drgx	Drgx	LG8	10733221	rev	QRRNRTTFTLQQLEELESAFAQTHYPDVFTREDLAMKINLTEARVQVWFQNRRAKWRKAE	TC005600
T. castaneum	PRD	Gsc	SC	Gsc	Gsc	Gsc	LG9	13119730	rev	KRRHRTIFSEEQLEQLEATFEQTHYPDVVLREQLALKVDLKEERVEVWFKNRRAKWRKQK	TC034431
T. castaneum	PRD	Hbn	SC	Hbn	Hbn	Hbn	LG7	11981516	fwd	IRRSRTTFTTYQLHQLERAFEKTQYPDVFTREELAMRLDLSEARVQVWFQNRRAKWRKRE	TC008926
T. castaneum	PRD	Otp	SC	Otp	Otp	Otp	LG7	12054056	fwd	QKRHRTRFTPAQLNELERCFSKTHYPDIFMREEIAMRIGLTESRVQVWFQNRRAKWKKRK	TC033748
T. castaneum	PRD	Oc1	RT	Otx	Otx	Otx	LG3	2040407	fwd	QRRERTTFTRAQLDLLEGLFAKTRYPDIFMREEVAVKINLPESRVQVWFKNRRAKCRQQL	TC003354
T. castaneum	PRD	Oc2	RT	Otx	Otx	Otx	LG3	2083581	fwd	QRRERTTFTRAQLDVLEALFGKTRYPDIFMREEVALKINLPESRVQVWFKNRRAKCRQQQ	TC003355
T. castaneum	PRD	Gsb	AT	gsb	Pax3/7	Pax3/7	LG8	14289300	fwd	QRRSRTTFTGEQLEALERAFGRTQYPDVYTREELAQKTKLTEARVQVWFSNRRARLRKQL	TC006788
T. castaneum	PRD	Gsbn	AT	gsb	Pax3/7	Pax3/7	LG8	14260848	rev	QRRSRTTFSGEQLEALERAFSRTQYPDVYTREELAQQTGLTEARIQVWFSNRRARLRKHV	TC005342
T. castaneum	PRD	Prd	AT	prd	Pax3/7	Pax3/7	LG6	8598609	fwd	QRRSRTTFTAHQLDELEKAFERTQYPDIYTREELAQRTKLTEARIQVWFSNRRARLRKQI	TC015804
T. castaneum	PRD	Ey	AT	Pax4/6-1	Pax4/6	Pax4/6	LG4	6136608	fwd	LQRNRTSFTNDQIDSLEKEFERTHYPDVFARERLAAKIGLPEARIQVWFSNRRAKWRREE	TC032832
T. castaneum	PRD	Toy	AT	Pax4/6-2	Pax4/6	Pax4/6	LG4	4920228	rev	LQRNRTSFTNEQIDSLEKEFERTHYPDVFARERLAEKIGLPEARIQVWFSNRRAKWRREE	TC007409
T. castaneum	PRD	Eyg	AT	Pax4/6-3	Pax4/6	Pax4/6	LG4	7793421	rev	FRRNRTTFSPDQLEELEKEFEKSHYPCVSTRERLASKTSLSEARVQVWFSNRRAKWRRHQ	TC007194
T. castaneum	PRD	Phox	SC	Phox	Phox	Phox	LG4	8896109	rev	QRRIRTTFTSAQLKELERAFQETHYPDIYTREEIAMKIDLTEARVQVWFQNRRAKFRKQE	TC007133
T. castaneum	PRD	Pitx	SC	Pitx	Pitx	Pitx	LG2	11152852	fwd	QRRQRTHFTSQQLQELEATFARNRYPDMSTREEIAMWTNLTEARVRVWFKNRRAKWRKRE	TC032174
T. castaneum	PRD	Prop	SC	Prop	Prop	Prop	LG4	5998292	rev	RRRHRTTFTQEQLAELEAAFAKSHYPDIYCREELARSTKLNEARIQVWFQNRRAKYRKQE	TC007335
T. castaneum	PRD	Prrx	SC	Prrx	Prrx	Prrx	LG2	10152638	rev	PRRNRTTFTTVQLAALEKVFEKTHYPDAFVREDLAAKVNLSEARVQVWFQNRRAKFRRNE	TC000527
T. castaneum	PRD	Rx	SC	Rax	Rax	Rax	LG7	11999013	rev	HRRNRTTFTTYQLHELERAFEKSHYPDVYSREELAMKVNLPEVRVQVWFQNRRAKWRRQE	TC009911
T. castaneum	PRD	Repo	SC	Repo	Repo	Repo	LG5	11217346	rev	KKKTRTTFTAFQLEELERAFERAPYPDVFAREELALKLSLSESRVQVWFQNRRAKWRKRE	TC013309
T. castaneum	PRD	Shox	SC	Shox	Shox	Shox	LGX	8591634	fwd	QRRSRTNFTLEQLNELERLFDETHYPDAFMREELSQRLGLSEARVQVWFQNRRAKCRKHE	TC001726
T. castaneum	PRD	Unc4	SC	Uncx	Uncx	Uncx	LG8	10011216	rev	RRRSRTNFNSWQLEELERAFLASHYPDVFMREALAMRLDLKESRVAVWFQNRRAKWRKKE	TC005661
T. castaneum	PRD	Vsx	SC	Vsx	Vsx	Vsx	LG4	1447736	rev	KRRHRTIFTSYQLEELEKAFKDAHYPDVYAREMLSLKTDLPEDRIQVWFQNRRAKWRKTE	TC032750
T. castaneum	PROS	Pros	SC	Prox	Prox	Prox	LG7	5221232	rev	TPEHSSTLTPMHLRKAKLMFFWVRYPSSAVLKMYFPDIKFNKNNTAQLVKWFSNFREFYYIQMEKYARQAVSEGVKNAEDLHV	TC010596
T. castaneum	SINE	So	SC	Six1/2	Six1/2	Six1/2	LG5	3349368	rev	GEETSYCFKEKSRSVLRDWYSHNPYPSPREKRELADATGLTTTQVSNWFKNRRQRDRAAE	TC030468
T. castaneum	SINE	Optix	SC	Six3/6	Six3/6	Six3/6	LG2	12453557	rev	GEQKTHCFKERTRSLLREWYLQDPYPNPTKKRELAQATGLTPTQVGNWFKNRRQRDRAAA	TC000361
T. castaneum	SINE	Six4	SC	Six4/5	Six4/5	Six4/5	LG3	23231537	fwd	GEETVYCFKERSRNALKECYARNRYPTPDEKRALAKRTGLTLTQVSNWFKNRRQRDRTPQ	TC003852
T. castaneum	TALE	Ara	AT	Irx1	Irx	Irx	LG3	9785690	fwd	LAARRKNATRESTATLKAWLNEHKKNPYPTKGEKIMLAIITKMTLTQVSTWFANARRRLKKEN	TC031040
T. castaneum	TALE	Mirr	AT	Irx2	Irx	Irx	LG3	9886614	fwd	NGARRKNATRETTSTLKAWLNEHKKNPYPTKGEKIMLAIITKMTLTQVSTWFANARRRLKKEN	TC032451
T. castaneum	TALE	Hth	SC	Meis	Meis	Meis	LG7	13374943	fwd	NQKKRGIFPKVATNILRAWLFQHLTHPYPSEDQKKQLAQDTGLTILQVNNWFINARRRIVQPM	TC008629
T. castaneum	TALE	Mkx	SC	Mkx	Mkx	Mkx	LG5	15093769	rev	KRPPKRLFTPEIKRFLKDWLVRRRENPYPNRDEKKNLALQTGLTYIQVCNWFANWRRKLKNAG	TC013021
T. castaneum	TALE	Exd	SC	Pbx	Pbx	Pbx	LG10	3154584	fwd	ARRKRRNFSKQASEILNEYFYSHLSNPYPSEEAKEELARKCGITVSQVSNWFGNKRIRYKKNI	TC011311
T. castaneum	TALE	Pknox	SC	Pknox	Pknox	Pknox	LG8	2553208	rev	RKQKRGVLPKHATSVMRSWLFQHLVHPYPTEDEKRHIAAQTNLTLLQVNNWFINARRRILQPM	TC006040
T. castaneum	TALE	Tgif1	RT	Tgif	Tgif	Tgif	LG7	3345946	fwd	TRKRRGNLPKHSVKILKRWLYEHRYNAYPSDAEKMTLSQEANLTVLQVCNWFINARRRILPEM	TC009623
T. castaneum	TALE	Tgif2	RT	Tgif	Tgif	Tgif	LG5	432978	rev	AIKRRGHLPKDAVKILKNWLYEHRFNAYPTEVEKNILSQETNLTVLQISNWFINARRRYLPEM	TC013909
T. castaneum	UN	Beetlebox	RT	Beetlebox	Beetlebox	UN	LG6	4287888	rev	TPKKRLKYTPEQISLLESAFAENAYILGNRRKELAKSTALSERQVTFWFQNRRSKMRREI	TC015038
T. castaneum	UN	Beetlebox	RT	Beetlebox	Beetlebox	UN	LG9	7659247	fwd	RNRCRNTFNVEQKSQLEAAFEKENYIKADRRKELSKMTGLTETQIRVWFQNRRAKQKREN	TC034339
T. castaneum	ZF	Zfh1	SC	Zfh1	Zfhx	Zfhx	KQ971410	68541	rev	KVRVRSLISDEQLKVLKDHYKLNPRPKREDLEKIADTIGFPVRVVQVWFQNTRARDRREG	TC011114
T. castaneum	ZF	Zfh2HD1	SC	ZfhxHD1	Zfhx	Zfhx	LG3	26115390	fwd	QKRARTRITDDQLKILRAHFDINNSPSEEQIHEMASQSGLPPKVIKHWFRNTLFKERQRN	TC032626
T. castaneum	ZF	Zfh2HD2	SC	ZfhxHD2	Zfhx	Zfhx	LG3	26115390	fwd	KRANRTRFTDYQIKVLQEFFENNAYPKDDDLEYLSKLLNLSPRVIVVWFQNARQKARKVY	TC032626
T. castaneum	ZF	Zfh2HD3	SC	ZfhxHD3	Zfhx	Zfhx	LG3	26115390	fwd	DKRLRTTILPEQLDYLYQKYQIESNPSRKMLENIAREVGLKKRVVQVWFQNTRARERKGQ	TC032626
T. castaneum	ZF	Zfh2HD4	SC	ZfhxHD4	Zfhx	Zfhx	LG3	26115390	fwd	TKRFRTQMSSIQVKVMKSLFSDYKTPTMAECEMLGREIGLPKRVVQVWFQNARAKEKKSK	TC032626
S. maritima	ANTP	Abox	SC	Abox	Abox	Abox	Scaffold_8	6727200	fwd	DRKPRQAYSTKQLERLETEFKLDKYLSVSKRMELSQVLNLTEVQIKTWFQNRRTKWKKQV
S. maritima	ANTP	Barhl-1	AT	Barhl	Barhl	Barhl	Scaffold_1	8193067	fwd	QRKARTAFTDHQLQTLEKSFERQKYLSVQDRMELAASLNLTDTQVKTWYQNRRTKWKRQT
S. maritima	ANTP	Barhl-2	AT	Barhl	Barhl	Barhl	Scaffold_1	8178886	fwd	PRKARTAFTDHQLQTLEKSFERQKYLSVQDRMELAASLNLTDTQVKTWYQNRRTKWKRQT
S. maritima	ANTP	Bari	SC	Bari	Bari	Bari	Scaffold_1	8116420	rev	PRRRRTAFTHAQLTYLERKFRCQKYLSVADRGDVAETLNLSETQVKTWYQNRRTKWKRQI
S. maritima	ANTP	Bsx	SC	Bsx	Bsx	Bsx	Scaffold_6	7339771	rev	RRKARTVFSDHQLNGLEKRFEAQRYLSTPERVELATALSLSETQVKTWFQNRRMKHKKQM
S. maritima	ANTP	Cdx-1	RT	Cdx	Cdx	Cdx	Scaffold_4	1371012	fwd	KDKYRVVYSDLQRLELEKEFYVSRYITMKRKAELAQLFGLSERQVKIWFQNRRAKERKQV
S. maritima	ANTP	Cdx-2	RT	Cdx	Cdx	Cdx	Scaffold_47	60055	rev	KDKYRVVYSDIQRLELEKEFHYSRYITIRRKAELAQLLGLSERQVKIWFQNRRAKERKQV
S. maritima	ANTP	Cdx-3	RT	Cdx	Cdx	Cdx	Scaffold_10	5668711	rev	KDKYRVVYSDIQRLELEKEFHFSRYITIKRKAELAQHLCLSERQVKIWFQNRRAKDRKQV
S. maritima	ANTP	Dbx	SC	Dbx	Dbx	Dbx	Scaffold_8	3277208	rev	VMLRRAVFSDVQRRELEKRFHIQKYISKPDRKKLAEKLGLKDSQVKIWFQNRRMKWRNSK
S. maritima	ANTP	Dlx	SC	Dlx	Dlx	Dlx	Scaffold_3	1802051	rev	MRKPRTIYSSLQLQQLNRRFQRTQYLALPERAELAASLGLTQTQVKIWFQNRRSKYKKLM
S. maritima	ANTP	Emx	SC	Emx	Emx	Emx	Scaffold_8	6923308	fwd	PKRIRTAFSPSQLLKLEHAFEKNHYVVGAERKHLAQSLSLTETQVKVWFQNRRTKHKRLK
S. maritima	ANTP	En	SC	En	En	En	Scaffold_9	5319139	fwd	EKRPRTAFTNEQLARLKKEFQENRYLTEKRRQDLARELKLNESQIKIWFQNKRAKIKKAS
S. maritima	ANTP	Evx-1	RT	Evx	Evx	Evx	Scaffold_9	4297218	rev	QRRYRTAFSREQVTQLEKEFYRENYVSRPRRCELAAALNLAESTIKVWFQNRRMKDKRQR
S. maritima	ANTP	Evx-2	RT	Evx	Evx	Evx	Scaffold_1	18368529	fwd	IRRYRTAFTREQITRLEKEFFRENYVSRPRRCELAAELNLPESTIKVWFQNRRMKDKRQR
S. maritima	ANTP	Evx-3	RT	Evx	Evx	Evx	Scaffold_9	3880246	fwd	IRRYRTAFTREQIGRLEKEFYRENYVSRPRRCELAAALNLPESTIKVWFQNRRMKDKRQR
S. maritima	ANTP	Gbx	SC	Gbx	Gbx	Gbx	Scaffold_2	5626701	fwd	SRRRRTAFTSEQLLELEKEFHSKKYLSLTERSQIAHSLKLSEVQVKIWFQNRRAKWKRVK
S. maritima	ANTP	Gsx-1	RT	Gsx	Gsx	Gsx	Scaffold_1	172818	rev	SKRIRTAFTSRQLLELEREFASNMYLSRLRRIEIATYLNLSEKQVKIWFQNRRVKYKKEG
S. maritima	ANTP	Gsx-2	RT	Gsx	Gsx	Gsx	Scaffold_8	6939889	fwd	SKRIRTAFTSRQLLELEREFAINIYLSRLRRIEIATYLNLSEKQVKIWFQNRRVKYKKED
S. maritima	ANTP	Gsx-like	RT	Gsx	Gsx	Gsx	Scaffold_9	6150502	fwd	NRCQRTVFTSFQLLELEQEFANNEYLSRMRRVEISQRLKLSERQVKVWFQNRRVKKKRIS
S. maritima	ANTP	Hhex	SC	Hhex	Hhex	Hhex	Scaffold_1	16484170	rev	RKGGQVRFSSDQTAELERKFDEQKYLTPPERRKLAKILRLSERQVKTWFQNRRAKWRRLK
S. maritima	ANTP	Hlx	SC	Hlx	Hlx	Hlx	Scaffold_2	18888721	fwd	RSWSRAVFSNLQRKGLEKRFQIQKYITKPDRRQLAATLGLTDAQVKVWFQNRRMKWRHSK
S. maritima	ANTP	lab	SC	lab	lab	Hox1	Scaffold_1	17913214	rev	NISGRTNFTTKQLTELEKEFHFNKYLTRARRIEIASALQLNEVQVKIWFQNRRMKQKKRI
S. maritima	ANTP	pb	SC	pb	pb	Hox2	Scaffold_1	17926179	rev	PRRLRTAYTNTQLLELEKEFHFNKYLCRPRRIEIAASLDLTERQVKVWFQNRRMKHKRQT
S. maritima	ANTP	Hox3	SC	Hox3	Hox3	Hox3	Scaffold_2	3848132	fwd	NKRSRTAYTQSQLLELEKEFHFNRYLCRPRRLELASLLNLTERQIKIWFQNRRMKIKKIK
S. maritima	ANTP	Dfd	SC	Dfd	Dfd	Hox4	Scaffold_1	17986707	rev	PKRQRTAYTRQQILELEKEFHFNRYLTRRRRIEIAHTLCLSERQIKIWFQNRRMKWKKDN
S. maritima	ANTP	Scr	SC	Scr	Scr	Hox5	Scaffold_1	18005164	rev	TKRQRTSYTRYQTLELEKEFHFNRYLTRRRRIEIAHALCLSERQIKIWFQNRRMKWKKEH
S. maritima	ANTP	abd-A	SC	abd-A	abd-A	Hox6-8	Scaffold_1	18171529	rev	RRRGRQTYTRFQTLELEKEFHFNHYLTRRRRIEIAHALCLTERQIKIWFQNRRMKLKKEM
S. maritima	ANTP	Antp	SC	Antp	Antp	Hox6-8	Scaffold_1	18057186	rev	RKRGRQTYTRYQTLELEKEFHFNRYLTRRRRIEIAHALCLTERQIKIWFQNRRMKWKKEN
S. maritima	ANTP	ftz	SC	ftz	ftz	Hox6-8	Scaffold_1	18012263	rev	PKRTRQTYTRFQTLELEKEFHFNRYLTRRRRIEIAHALGLTERQIKIWFQNRRMKAKKEN
S. maritima	ANTP	Ubx	SC	Ubx	Ubx	Hox6-8	Scaffold_1	18115284	rev	RRRGRQTYTRYQTLELEKEFHTNHYLTRRRRIEMAHALCLTERQIKIWFQNRRMKLKKEI
S. maritima	ANTP	Abd-B	SC	Abd-B	Abd-B	Hox9-15	Scaffold_1	18324019	rev	VRKKRKPYSKFQTLELEKEFLFNAYVSKQKRWELARNLNLTERQVKIWFQNRRMKNKKTA
S. maritima	ANTP	Lbx	SC	Lbx	Lbx	Lbx	Scaffold_9	14374180	fwd	KRKSRTAFTNHQIFELEKRFLYQKYLSPADRDEIAQSLGLTNAQVITWFQNRRAKLKRDM
S. maritima	ANTP	Meox-1	RT	Meox	Meox	Meox	Scaffold_1	20730011	rev	KRKERTTFTKQQLRELEQEFTCNSYLTGLRRYEIAISLNLTERQVKVWFQNRRMKWHRTK
S. maritima	ANTP	Meox-2	RT	Meox	Meox	Meox	Scaffold_9	5368030	rev	PRKERTAFTKNQLKELESEFSHNNYLTRLRRYEIAVSLDLTERQVKVWFQNRRMKWKRTK
S. maritima	ANTP	Mnx	SC	Mnx	Mnx	Mnx	Scaffold_1	20925035	fwd	TRRPRTAFTSQQLLELENQFRNNKYLSRPKRFEVATSLMLTETQVKIWFQNRRMKWKRSK
S. maritima	ANTP	Msx	SC	Msx	Msx	Msx	Scaffold_1	15844413	fwd	NRKPRTPFTTQQLLALERKFRTKQYLSIAERAEFSSSLNLTETQVKIWFQNRRAKAKRLQ
S. maritima	ANTP	Msxlx	SC	Msxlx	Msxlx	Msxlx	Scaffold_2	17341677	fwd	NSKLQVPFTSLQLAILETHYKTNAYISGIDVTYLSVYLNLSPNKIKVWFQNRRARERRLN
S. maritima	ANTP	Nedx	SC	Nedx	Nedx	Nedx	Scaffold_1	20902157	fwd	KKRPRTAFTAAQIKALETEFERNKYLSVSKRLLLSKSLKLTETQIKIWFQNRRTKWKRKY
S. maritima	ANTP	NK1	SC	NK1	NK1	NK1	Scaffold_1	15942766	fwd	PRRARTAFTYEQLVALENKFKTTRYLSVCERLNLALSLSLTETQVKIWFQNRRTKWKKQN
S. maritima	ANTP	NK2.1	SC	NK2.1	NK2.1	NK2.1	Scaffold_9	6424363	rev	RRKRRVLFTQAQVYELERRFKQQKYLSAPEREHLASLIHLTPTQVKIWFQNHRYKCKRQA
S. maritima	ANTP	NK2.2-1	RT	NK2.2	NK2.2	NK2.2	Scaffold_2	2012217	rev	KRKRRVLFSKAQTYELERRFRQQRYLSAPEREHLASIIRLTPTQVKIWFQNHRYKTKRSR
S. maritima	ANTP	NK2.2-2	RT	NK2.2	NK2.2	NK2.2	Scaffold_2	2561974	fwd	KRKRRVLFSKAQTYELERRFRQQRYLSAPEREHLASIIRLTPTQVKIWFQNHRYKTKRAR
S. maritima	ANTP	NK3	SC	NK3	NK3	NK3	Scaffold_1	15797064	fwd	KKRSRAAFSHAQVFELERRFNHQRYLSGPERADLAQALKLTETQVKIWFQNRRYKTKRKQ
S. maritima	ANTP	NK4	SC	NK4	NK4	NK4	Scaffold_1	15808799	rev	KRKPRILFSQAQVYELERRFKQQRYLSAPEREHLAQMLKLTSTQVKIWFQNRRYKCKRQR
S. maritima	ANTP	NK5	SC	NK5	NK5	NK5	Scaffold_6	4177068	fwd	QKKTRTVFSRHQVFQLESTFEMKRYLSSSERAALASSLHLTETQVKIWFQNRRNKWKRQV
S. maritima	ANTP	NK6	SC	NK6	NK6	NK6	Scaffold_9	7534798	rev	KKHTRPTFSGQQIFALEKTFEQTKYLAGPERAKLAYALGMSESQVKVWFQNRRTKWRKKH
S. maritima	ANTP	NK7	SC	NK7	NK7	NK7	Scaffold_8	6650264	fwd	KKKARTTFTGRQIFELEKQFEIKKYLSSSERAEMAKLLNVTETQVKIWFQNRRTKWKKQD
S. maritima	ANTP	Noto	SC	Noto	Noto	Noto	Scaffold_1	137639	fwd	SRRIRTTFSQEQIEKLEGKFKQQQYFTGPERKLFANSIELNDMQVKVWFQNRRMKWRKEN
S. maritima	ANTP	Ro	SC	Ro	Ro	Ro	Scaffold_7	4121420	rev	QRRQRTTFTSEQTLRLELEFQRNEYISRAKRYELAERLLLTETQVKIWFQNRRAKDKRIE
S. maritima	ANTP	Tlx	SC	Tlx	Tlx	Tlx	Scaffold_2	324072	fwd	RKKPRTSFTRMQICELEKRFHKQKYLASAERASLAKALKMTDAQVKTWFQNRRTKWRRQT
S. maritima	ANTP	Vax-1	RT	Vax	Vax	Vax	Scaffold_1	15706098	rev	PKRSRTTFSTEQLNHLEDEFQRNQYLAGRDRSQLADTLGLSETQIKVWFQNRRTKHKREK
S. maritima	ANTP	Vax-2	RT	Vax	Vax	Vax	Scaffold_1	15711551	rev	PKRSRTTFSTEQLNHLEDEFQRNQYLAGRDRSQLADKLGLSETQIKVWFQNRRTKHKREK
S. maritima	CERS	Cers	SC	Cers	Cers	Cers	Scaffold_9	256360	rev	GVKLQRVKKAPQNTILEKAFHSTNKLGHKQLQGLAKQLDWSERQVERWFRQRRNQDKPNT
S. maritima	CUT	CmpHD1	SC	CmpHD1	Cmp	Cmp	Scaffold_9	440796	fwd	–KTRMRTSFDPELELPKLHRWFAENQHPTRVQIQQYVRELNVLESRKGRKPLDVNNVVYWFKNARAAHKRAE
S. maritima	CUT	CmpHD2	SC	CmpHD2	Cmp	Cmp	Scaffold_9	441753	fwd	–RKRNRTFIDPVTEVPRLEQWFALNTHPSHNLILKYTDELNKMPYRQKFPKLEPKNVQFWFKNRRAKWYERR
S. maritima	CUT	Cux	SC	Cux	Cux	Cux	Scaffold_7	3976860	fwd	PKKPRVLFSEEQKEALRLAFALDPYPGTATIEFLAQELRLTARTITNWFHNHRMRLKQQA
S. maritima	CUT	Onecut	SC	Onecut	Onecut	Onecut	Scaffold_6	396877	rev	PKKPRLVFTDLQRRTLQAIFKETKRPSKEMQMTISQQLGLELSTVGNFFMNARRRSQDKW
S. maritima	CUT	SatB-1	RT	SatB	SatB	SatB	Scaffold_9	444786	fwd	––TTDTRFTFHPSQELPLLRDWFRNCRNPSDDILQTHADQLNKSTFRLTRSKVTHVKVKNWFKNERQRERKHK
S. maritima	CUT	SatB-2	RT	SatB	SatB	SatB	Scaffold_9	11123512	rev	––TTDTRFTFHSSKELPLLRDWFRNCRNPSGLLMQTHADQLNK
S. maritima	HNF	Hmbox	SC	Hmbox	Hmbox	Hmbox	Scaffold_1	21268944	fwd	–––FTFKAAHLAILEKYYNADPYPDTQTREQIVEECNRAMTKPDRDLTDKERVTLNVVTNWFNNRRKEAKQKL
S. maritima	LIM	Isl	SC	Isl	Isl	Isl	Scaffold_8	3091480	rev	TTRVRTVLNEKQLHTLRTCYAANPRPDALMKEQLVEMTALSPRVIRVWFQNKRCKDKKKS
S. maritima	LIM	Lhx1/5	SC	Lhx1/5	Lhx1/5	Lhx1/5	Scaffold_7	3697190	fwd	RRGPRTTIKAKQLETLKAAFAATPKPTRHIREQLAQETGLNMRVIQVWFQNRRSKERRMK
S. maritima	LIM	Lhx2/9-2	AT	Lhx2/9-2	Lhx2/9	Lhx2/9	Scaffold_1	4388814	rev	TKRMRTSFKHHQLRTMKSYFALNQNPDAKDLKQLAQKTGLSKRVLQVWFQNARAKWRRNM
S. maritima	LIM	Lhx3/4	SC	Lhx3/4	Lhx3/4	Lhx3/4	Scaffold_1	4921059	rev	NKRPRTTITAKQLETLKNAYNNSPKPARHVREQLSQDTGLDMRVVQVWFQNRRAKEKRLK
S. maritima	LIM	Lhx6/8	SC	Lhx6/8	Lhx6/8	Lhx6/8	Scaffold_1	8135076	fwd	SKRVRTTFTDEQLQVLQANFSLDSNPDGQDLERIAQITGLSKRVTQVWFQNSRARQKKHQ
S. maritima	LIM	Lmx	SC	Lmx	Lmx	Lmx	Scaffold_9	7968637	fwd	PKRPRTILTTQQRRAFKASFEISSKPCRKVRESLAKETGLSVRIVQVWFQNQRAKMKKLQ
S. maritima	POU	Pou2	SC	Pou2	Pou2	Pou2	Scaffold_6	5515172	fwd	RRKKRTSIETSVRVALEKAFLQNPKPTSEEIAMLAETLQMEKEVVRVWFCNRRQKEKRIN
S. maritima	POU	Pou3	SC	Pou3	Pou3	Pou3	Scaffold_3	1354153	fwd	KRKKRTSIEVTVKGALESHFHKQPKPSAQEIASLADSLQLEKEVVRVWFCNRRQKEKRMT
S. maritima	POU	Pou4	SC	Pou4	Pou4	Pou4	Scaffold_4	2448977	rev	KKRKRTSIAAPEKRSLEAYFAVQPRPSGEKIAAIAEKLDLKKNVVRVWFCNQRQKQKRMK
S. maritima	POU	Pou6	SC	Pou6	Pou6	Pou6	Scaffold_9	2056618	fwd	KRKRRTSFTPQALDILNQHFERNTHPSGAEMTELAEKLNYDREVVRVWFCNKRQALKNTI
S. maritima	PRD	Arx1-1	AT	Arx1	Arx	Arx	Scaffold_5	2483682	rev	QRRYRTTFTSFQLEELEKAFARTHYPDVFTREELAMRVDLTEARVQVWFQNRRAKWRKQE
S. maritima	PRD	Arx1-2	RT	Arx1	Arx	Arx	Scaffold_5	2475300	rev	––––––––––––––––––––––––––––––REELAMRVDLTEARVQVWFQNRRAKWRKQE
S. maritima	PRD	CG11294	SC	CG11294	CG11294	CG11294	Scaffold_1	23250111	rev	QRRNRTTFSPQQLNELEALFQKTHYPDVYLREEIAIRISLSEARVQVWFQNRRAKWRKTT
S. maritima	PRD	Dmbx	SC	Dmbx	Dmbx	Dmbx	Scaffold_5	6479533	rev	QRRSRTAFTHQQLAALERTFSKAQYPDVVTRERLALCTNLPEARIQVWFKNRRAKFRKKM
S. maritima	PRD	Drgx	SC	Drgx	Drgx	Drgx	Scaffold_17	62772	fwd	QRRNRTTFTLQQLEELENAFAQTHYPDVFTREDLAMKINLTEARVQVWFQNRRAKWRKSE
S. maritima	PRD	Gsc-1	RT	Gsc	Gsc	Gsc	Scaffold_2	13710186	rev	KRRHRTIFTEEQLEQLEATFDKTHYPDVLLREELAMKIDLKEERVEVWFKNRRAKWRKHK
S. maritima	PRD	Gsc-2	RT	Gsc	Gsc	Gsc	Scaffold_2	13721005	rev	KRRHRTIFTEEQLEQLEATFDKTHYPDVLLREELAMKIDLKEERVEVWFKNRRAKWRKQK
S. maritima	PRD	Hbn	SC	Hbn	Hbn	Hbn	Scaffold_8	1821466	rev	VRRSRTTFTTYQLHQLERAFDKTQYPDVFTREELAVRLELSEARVQVWFQNRRAKWRKRE
S. maritima	PRD	Otp	SC	Otp	Otp	Otp	Scaffold_8	1784917	rev	QKRHRTRFTPAQLNELERSFSKTHYPDIFMREELAMRIGLTESRVQVWFQNRRAKWKKRK
S. maritima	PRD	Otx-1	RT	Otx	Otx	Otx	Scaffold_2	15333516	fwd	QRRERTTFTRAQLDMLEEVFRKTRYPDVFMREELALKINLSESRVQVWFKNRRAKARQLE
S. maritima	PRD	Otx-2	RT	Otx	Otx	Otx	Scaffold_2	15337638	rev	QRRERTTFTRAQLDVLEALFSKTRYPDIFMREEVALKINLPESRVQVWFKNRRAKCRQQQ
S. maritima	PRD	prd	AT	prd	Pax3/7	Pax3/7	Scaffold_9	6008690	fwd	QRRSRTTFTAEQLDELERAFERTQYPDVYTREELAQRTKLTEARVQVWFSNRRARWRKQM
S. maritima	PRD	Pax4/6-1	AT	Pax4/6-1	Pax4/6	Pax4/6	Scaffold_8	3835538	rev	LQRNRTSFTNEQIESLEKEFERTHYPDVFARERLAAKIGLPEARIQVWFSNRRAKWRREE
S. maritima	PRD	Pax4/6-2	AT	Pax4/6-2	Pax4/6	Pax4/6	Scaffold_8	3786278	fwd	LQRNRTSFTNEQIEALEKEFERTHYPDVFARERLAEKISLPEARIQVWFSNRRAKWRREE
S. maritima	PRD	Pax4/6-3	AT	Pax4/6-3	Pax4/6	Pax4/6	Scaffold_9	4131396	rev	FRRNRTTFNQDQLDALEEEFDKTHYPCVSTRERLAAKTNLSEARVQVWFSNRRAKWRRHQ
S. maritima	PRD	Phox	SC	Phox	Phox	Phox	Scaffold_3	3750716	fwd	VWFQNRRAKFRKQE
S. maritima	PRD	Pitx	SC	Pitx	Pitx	Pitx	Scaffold_5	7515041	rev	KRRQRTHFTSQQLQELEATFARNRYPDMSTREEIAMWTNLTEARVRVWFKNRRAKWRKRE
S. maritima	PRD	Prop	SC	Prop	Prop	Prop	Scaffold_86	23972	fwd	RRRHRTTFTQEQLAELEAAFTKSHYPDIYCREELARTTKLNEARIQVWFQNRRAKYRKQE
S. maritima	PRD	Prrx	SC	Prrx	Prrx	Prrx	Scaffold_1	2899345	rev	PRRNRTTFTNAQLNALERVFERTHYPDAFVREELARRVSLSEARVQVWFQNRRAKFRRNE
S. maritima	PRD	Rax	SC	Rax	Rax	Rax	Scaffold_8	1809114	fwd	HRRNRTTFTTYQLHELERAFEKSHYPDVYSREELAMKVNLPEVRVQVWFQNRRAKWRRQE
S. maritima	PRD	Repo	SC	Repo	Repo	Repo	Scaffold_5	2322031	fwd	KKKTRTTFTAYQLEELERAFERAPYPDVFAREELALKLNLSESRVQVWFQNRRAKWRKRE
S. maritima	PRD	Shox	SC	Shox	Shox	Shox	Scaffold_5	3369010	fwd	QRRSRTNFTLEQLNELERLFDETHYPDAFMREELSQRLGLSEARVQVWFQNRRAKCRKHE
S. maritima	PRD	Uncx-1	RT	Uncx	Uncx	Uncx	Scaffold_2	7306755	rev	RRRTRTNFNAWQLEELERAFEASHYPDIFMREALAMRLDLVESRVQVWFQNRRAKWRKKE
S. maritima	PRD	Uncx-2	RT	Uncx	Uncx	Uncx	Scaffold_2	7280662	rev	RRRTRTNFNGWQLEELERAFAASHYPDIFMREALAMRLDLIESRVQVWFQNRRAKWRKKE
S. maritima	PRD	Vsx	SC	Vsx	Vsx	Vsx	Scaffold_2	21479315	rev	KRRHRTIFTSYQLEELEKAFKEAHYPDVYAREMLSLKTDLPEDRIQVWFQNRRAKWRKTE
S. maritima	PROS	Prox	SC	Prox	Prox	Prox	Scaffold_2	13333161	rev	PSSTLTPMHLRKAKLMFFFVRYPSSAILKMYFPDIKFNKNNTAQLVKWFSNFREFYYIQMEKYARQAISEGTKCVDDLSV
S. maritima	SINE	Six1/2	SC	Six1/2	Six1/2	Six1/2	Scaffold_8	6832715	fwd	GEETSYCFKEKSRSILREWYAHNPYPSPREKRELAEATGLTTTQVSNWFKNRRQRDRAAE
S. maritima	SINE	Six3/6	SC	Six3/6	Six3/6	Six3/6	Scaffold_2	17833299	rev	GEQKTHCFKERTRSLLREWYLQDPYPNPTKKRELAQATGLTPTQVGNWFKNRRQRDRAAA
S. maritima	SINE	Six4/5	SC	Six4/5	Six4/5	Six4/5	Scaffold_9	4647388	rev	GEDMVYCFKEKARAALRETYAQNRYPTPDEKKNLATKTGLTLTQVSNWFKNRRQRDRTPQ
S. maritima	TALE	Irx1	AT	Irx1	Irx	Irx	Scaffold_1	12770670	rev	––SRRKNATRETTSTLKAWLSEHKKNPYPTKGEKIMLAIITKMTLTQVSTWFANARRRLKKEN	Smar_001884
S. maritima	TALE	Irx2	AT	Irx2	Irx	Irx	Scaffold_1	12748509	rev	NGARRKNATRETTSTLKAWLSEHKKNPYPTKGEKIMLAIITKMTLTQVSTWFANARRRLKKKQ	Smar_001882
S. maritima	TALE	Irx3	RT	Irx3	Irx	Irx	Scaffold_1	12701228	rev	–––IKKPPTREMTATLKAWLNEHKKNPYPTKAEKIMLAIITKMTLTQVSTWFANARRRLKKDN	Smar_001877
S. maritima	TALE	Meis	SC	Meis	Meis	Meis	Scaffold_2	14778051	rev	RQKKRGIFPKVATNIMRAWLFQHLTHPYPSEDQKKQLAQDTGLTILQVNNWFINARRRIVQPM
S. maritima	TALE	Mkx	SC	Mkx	Mkx	Mkx	Scaffold_7	5476693	fwd	RVRHKRHVLQDMARPLKQWLIRHRQNPYPTKAEKISLALNSQMTLVQVNNWFANARRRLKNPD
S. maritima	TALE	Pbx	SC	Pbx	Pbx	Pbx	Scaffold_1	7371527	fwd	TRRKRRNFSKQATEILNEYFYSHLSNPYPSEEAKEELARKCGITVSQVSNWFGNKRIRYKKNI
S. maritima	TALE	Pknox	SC	Pknox	Pknox	Pknox	Scaffold_9	6951891	rev	KKQKRGILPKHATSIMRSWLFQHIVHPYPTEDEKRQIAAQTNLTLLQVNNWFINARRRILQPM
S. maritima	TALE	Tgif	SC	Tgif	Tgif	Tgif	Scaffold_1	29390584	rev	PKRRRGNLPKEAVKILKLWLYNHRYNAYPSDQEKSLLSREAGLTVLQVCNWFINARRRILPEM
S. maritima	UN	ANTP-un-type-d	SC	ANTP-un	ANTP-un	UN	Scaffold_2	14131918	fwd	AQDERQRYTKIQAVKLEKEFSVNRYPNRQEFKNLSKTMKISERKIQVWFQNRRARQRRID
S. maritima	UN	Noto-like-a	RT	Noto-like	ANTP-un	UN	Scaffold_8	7113627	fwd	RKRIRTAFTVKQMKKLEDTFERVQYMVGEERKELAASLGLSDVQVKVWFQNRRIKWRKLM
S. maritima	UN	Noto-like-b	RT	Noto-like	ANTP-un	UN	Scaffold_8844	768	rev	AAQKLEKCAIVRHIYLKLERLESEFERQQYMRGPGSRLHLSEAQVKVWFQASNEGNSTSK
S. maritima	UN	Otx-like	SC	Otx-like	PRD-un	UN	Scaffold_10	94925	rev	QRRERTSFTQLQITMLEQTFNMTKYPDVEMREDLARRININESRVQVWFKNRRAKGKRLE
S. maritima	UN	PRD-un	SC	PRD-un	PRD-un	UN	Scaffold_2	17642089	rev	KRRKRTSITSSQLQKLEQLFKEEPWPSRESKENLAEEIGMSPQFVNIWFQNKRARIKKES
S. maritima	ZF	Zfh1	SC	Zfh1	Zfhx	Zfhx	Scaffold_1	17175647	rev	KVRMRSLFSEEQQSVLRSYYEANARPGKEELERIAVEIKFNRRVVQVWFQNMRARDKKRG
S. maritima	ZF	ZfhxHD1	SC	ZfhxHD1	Zfhx	Zfhx	Scaffold_1	13585510	fwd	QKRARTRINDEQLKILRAHFDINNSPTEEQIMEMAEKSGLPQKVIKHWFRNTLFKERQRN
S. maritima	ZF	ZfhxHD2	SC	ZfhxHD2	Zfhx	Zfhx	Scaffold_1	13586314	fwd	KRANRTRFTDYQIKVLQEFFENNAYPKDDDLEYLSKLLNLSPRVIVVWFQNARQKARKVY
S. maritima	ZF	ZfhxHD3	SC	ZfhxHD3	Zfhx	Zfhx	Scaffold_1	13586997	fwd	DKRLRTTILPEQLDYLYQKYQVESNPSRKMLENIAREVGLKKRVVQVWFQNTRARERKGH
S. maritima	ZF	ZfhxHD4	SC	ZfhxHD4	Zfhx	Zfhx	Scaffold_1	13587990	fwd	GKRFRTQMATMQLKVMKTLFADYKTPTMAECEMLGREIGLPKRVVQVWFQNARAKEKK
I. scapularis	ANTP	Abox	SC	Abox	Abox	Abox	NW_024609835.1	87127486	rev	RRKPRQAYSVKQLERLEAEFKVDKYLSVSKRMELSATLNLTEVQIKTWFQNRRTKWKKQM	XP_040076664.1
I. scapularis	ANTP	Barhl-1	AT	Barhl	Barhl	Barhl	NW_024609868.1	18113362	rev	QRKARTAFTDHQLQTLEKSFERQKYLSVQDRMELAAKLNLTDTQVKTWYQNRRTKWKRQT	XP_042148246.1
I. scapularis	ANTP	Barhl-2	AT	Barhl	Barhl	Barhl	NW_024609868.1	17104744	rev	PRKARTAFTEHQLKTLEKSFERQKYLSVQDRMELAAKLNLTDTQVKTWYQNRRTKWKRQA	XP_042148518.1
I. scapularis	ANTP	Bari	SC	Bari	Bari	Bari	NW_024609868.1	122581046	rev	PRRRRTAFTQSQLAFLENKFRYQKYLSVSDRGSVAEALHLTETQVKTWYQNRR	none
I. scapularis	ANTP	Barx-1	RT	Barx	Barx	Barx	NW_024609835.1	58185074	rev	SRRNRTVFTEGQLMGLERRFDSQKYLSTPDRADLARALGLTQLQVKTWYQNRRMKWKKQV	none
I. scapularis	ANTP	Barx-2	RT	Barx	Barx	Barx	NW_024609835.1	58442843	rev	SRRNRTVFTEGQLMGLERRFDSQKYLSTPDRADLARALGLTQLQVKTWYQNRRMKWKKQV	none
I. scapularis	ANTP	Bsx	SC	Bsx	Bsx	Bsx	NW_024609835.1	125620338	rev	RRKARTVFSDHQLHGLEKRFEAQRYLSTPERLELATALSLSETQVKTWFQNRRMKHKKQM	XP_040359578.1
I. scapularis	ANTP	Cdx	SC	Cdx	Cdx	Cdx	NW_024609839.1	86945073	fwd	KDKYRVVYSDHQRLELEKEFHYSRYITIRRKAELAALLGLSERQVKIWFQNRRAKERKQA	XP_029846944.2
I. scapularis	ANTP	Dbx	SC	Dbx	Dbx	Dbx	NW_024609846.1	94353919	fwd	GMMRRAVFSDAQRQGLEKRFQIQKYISKPDRKKLAEKLGLKDSQVKIWFQNRRMKWRNSK	XP_040355536.1
I. scapularis	ANTP	Dlx	SC	Dlx	Dlx	Dlx	NW_024609879.1	101079118	fwd	MRKPRTIYSSLQLQQLNRRFQRTQYLALPERAELAASLGLTQTQVKIWFQNRRSKYKKML	XP_042149201.1
I. scapularis	ANTP	Emx	SC	Emx	Emx	Emx	NW_024609868.1	85003212	rev	PKRIRTAFSPSQLLKLEHAFEKNHYVVGAERKQLAQSLSLTETQVKVWFQNRRTKHKRQK	XP_029824390.3
I. scapularis	ANTP	En	SC	En	En	En	NW_024609835.1	22249251	rev	EKRPRTAFTADQLARLKQEFTENRYLTEKRRQDLARELKLNESQIKIWFQNKRAKIKKAS	XP_002414237.3
I. scapularis	ANTP	Evx	SC	Evx	Evx	Evx	NW_024609835.1	105672964	rev	IRRYRTAFSREQLARLEKEFCRENYVSRPRRCELAASLNLPESTIKVWFQNRRMKDKRQR	XP_029846813.1
I. scapularis	ANTP	Gbx	SC	Gbx	Gbx	Gbx	NW_024609835.1	240231238	rev	QRRRRTAFSSEQLLELEKEFHSKKYLSLTERSQIAHALQLTEVQVKIWFQNRRAKWKRVK	none
I. scapularis	ANTP	Gsx	SC	Gsx	Gsx	Gsx	NW_024609839.1	58373615	fwd	GKRVRTAFTSTQLLELEREFTSNMYLSRLRRIEIATYLNLSEKQVKIWFQNRRVKYKKES	none
I. scapularis	ANTP	lab	SC	lab	lab	Hox1	NW_024609835.1	49142649	fwd	NGTGRTNFTTKQLTELEKEFHFNKYLTRARRIEIATALQLNETQVKIWFQNRRMKQKKRM	XP_040355537.1
I. scapularis	ANTP	pb	SC	pb	pb	Hox2	NW_024609835.1	48862299	fwd	PRRLRTAYTNTQLLELEKEFHFNKYLCRPRRIEIAASLDLTERQVKVWFQNRRMKHKRQT	XP_040076348.1
I. scapularis	ANTP	Hox3	SC	Hox3	Hox3	Hox3	NW_024609835.1	48615666	fwd	LKRPRTAYTTSQLLELEKEFHFNRYLCRPRRIEMAAYLNLTERQIKIWFQNRRMKFKKEQ	XP_029832131.2
I. scapularis	ANTP	Dfd	SC	Dfd	Dfd	Hox4	NW_024609835.1	48053851	fwd	PKRQRTAYTRHQILELEKEFHFNRYLTRRRRIEIAHSLCLSERQIKIWFQNRRMKWKKDN	XP_029832119.2
I. scapularis	ANTP	Scr	SC	Scr	Scr	Hox5	NW_024609835.1	47548245	fwd	TKRQRTSYTRYQTLELEKEFHFNRYLTRRRRIEIAHALCLSERQIKIWFQNRRMKWKKEH	XP_002406405.2
I. scapularis	ANTP	abd-A	SC	abd-A	abd-A	Hox6-8	NW_024609835.1	46005884	fwd	RRRGRQTYTRYQTLELEKEFHFNHYLTRRRRIEIAHALCLTERQIKIWFQNRRMKLKKEL	XP_040357637.2
I. scapularis	ANTP	Antp	SC	Antp	Antp	Hox6-8	NW_024609835.1	46808926	fwd	RKRGRQTYTRYQTLELEKEFHFNRYLTRRRRIEIAHALCLTERQIKIWFQNRRMKWKKEN	XP_029842581.2
I. scapularis	ANTP	ftz	SC	ftz	ftz	Hox6-8	NW_024609835.1	47449244	fwd	PKRTRQTYTRYQTLELEKEFHFNRYLTRRRRIEIAHALGLTERQIKIWFQNRRMKAKKEN	XP_042147727.1
I. scapularis	ANTP	Ubx	SC	Ubx	Ubx	Hox6-8	NW_024609835.1	46388383	fwd	RRRGRQTYTRYQTLELEKEFHTNHYLTRRRRIEMAHALCLTERQIKIWFQNRRMKLKKEI	XP_040357637.2
I. scapularis	ANTP	Abd-B	SC	Abd-B	Abd-B	Hox9-15	NW_024609835.1	45445969	fwd	VRKKRKPYSKFQTLELEKEFLFNAYVSKQKRWELARNLNLTERQVKIWFQNRRMKSKKNS	XP_042143257.1
I. scapularis	ANTP	Lbx	SC	Lbx	Lbx	Lbx	NW_024609884.1	41863354	rev	KRKSRTAFTNHQIFELEKRFLYQKYLSPADRDEIAQSLGLTNAQVITWFQNRRAKLKRDM	XP_029827010.1
I. scapularis	ANTP	Meox	SC	Meox	Meox	Meox	NW_024609835.1	174527345	fwd	PRKERTAFSKHQVQELESEFAQRNYLTRLRRYEIALALDLTERQVKVWFQNRRMKWKRTR	XP_040067575.1
I. scapularis	ANTP	Mnx	SC	Mnx	Mnx	Mnx	NW_024609879.1	100811021	fwd	TRRPRTAFTSQQLLELENQFRMNKYLSRPKRFEVATNLMLTETQVKIWFQNRRMKWKRSK	XP_002400237.4
I. scapularis	ANTP	Msx1	AT	Msx1	Msx	Msx	NW_024609884.1	42450686	fwd	NRKPRTPFTTQQLLALERKFRIKQYLSIAERAEFSSSLNLTETQVKIWFQNRRAKEKRLK	XP_040074902.2
I. scapularis	ANTP	Msx2	AT	Msx2	Msx	Msx	NW_024609884.1	78200287	fwd	NRKPRTPFTTQQLLSLERKFRAKQYLSIAERAEFSSSLSLTETQVKIWFQNRRAKEKRLK	XP_029849469.1
I. scapularis	ANTP	Msxlx	SC	Msxlx	Msxlx	Msxlx	NW_024609836.1	57941014	rev	GRNPRIPFTGAQVSALEAQFLANRYLSGAQVHRIADNLGLTETRVKIWFQNRRAREKRER	XP_029849682.3
I. scapularis	ANTP	NK1	SC	NK1	NK1	NK1	NW_024609884.1	69434617	rev	PRRARTAFTYEQLVALENKFKTTRYLSVCERLNLALSLRLTETQVKIWFQNRRTKWKKQN	XP_002402003.3
I. scapularis	ANTP	NK2.1	SC	NK2.1	NK2.1	NK2.1	NW_024609836.1	11388509	fwd	RRKRRVLFTQAQVYELERRFKQQKYLSAPEREHLASLIHLTPTQVKIWFQNHRYKCKRQA	XP_042144674.1
I. scapularis	ANTP	NK2.2	SC	NK2.2	NK2.2	NK2.2	NW_024609836.1	57754696	fwd	KRKRRVLFSKAQTYELERRFRQQRYLSAPEREHLASIIRLTPTQVKIWFQNHRYKTKRAR	XP_002414321.4
I. scapularis	ANTP	NK3	SC	NK3	NK3	NK3	NW_024609868.1	109244506	fwd	KKRCRAAFSHAQVYELERRFSHQRYLSGPERADLAHALKLTETQVKIWFQNRRYKTKRRQ	XP_042148766.1
I. scapularis	ANTP	NK4	SC	NK4	NK4	NK4	NW_024609884.1	6316956	rev	RKKPRVLFSQSQVFELERRFKQQKYLSAPERDHLASMLKLTSTQVKIWFQNRRYKCKRQK	XP_029833860.1
I. scapularis	ANTP	NK5	SC	NK5	NK5	NK5	NW_024609884.1	69045424	rev	KKKTRTVFTRSQVFQLESTFDMKRYLSSSERAGLAASLQLTETQVKIWFQNRRNKWKRQL	none
I. scapularis	ANTP	NK6	SC	NK6	NK6	NK6	NW_024609884.1	39368093	fwd	KKHTRPTFSGHQIYVLEKTFEQTKYLAGPERAKLAYALGMSESQVKVWFQNRRTKWRKKH	XP_029827219.1
I. scapularis	ANTP	NK7	SC	NK7	NK7	NK7	NW_024609884.1	51892712	rev	KKKARTTFTGRQIFELEKQFEIKKYLSSSERAEMAKLLNVTETQVKIWFQNRRTKWKKQD	XP_042143348.1
I. scapularis	ANTP	Noto	SC	Noto	Noto	Noto	NW_024609884.1	68889925	fwd	ARRVRTIFTADQLERLEAEFERQQYMVGPERLYLAAALRLTEAQVKVWFQNRRIKWRKQH	XP_002435834.3
I. scapularis	ANTP	Ro	SC	Ro	Ro	Ro	NW_024609835.1	126877395	rev	QRRQRTTFTSEQTLRLELEYQRSEYISRPRRFELAESLELTETQIKIWFQNRRAKDKRIE	none
I. scapularis	ANTP	Tlx	SC	Tlx	Tlx	Tlx	NW_024609884.1	41526592	fwd	PKKPRTSFTRMQICELEKRFHKQKYLASAERAALAKQLKMTDAQVKTWFQNRRTKWRRQT	XP_040065059.1
I. scapularis	CERS	Cers	SC	Cers	Cers	Cers	NW_024609838.1	23383416	fwd	GADAHRSEDVKIFTIFTKALTTNGHMNHTQTTRLAKELNMTERNVQLWIHRRAIQEKKLA	XP_029847951.2
I. scapularis	CERS	Cers	SC	Cers	Cers	Cers	NW_024609880.1	30893861	rev	GLKAHNGNRRAPDNHLLEKAFLSNGKMGYKQVQGLARQLEWTERRVQRWIRQRVLQEKPST	XP_029833159.1
I. scapularis	CUT	CmpHD1	SC	CmpHD1	Cmp	Cmp	NW_024609882.1	17118148	fwd	––TRIRTSFDPELELPKLHRWFAENQHPSRLTIQQYVRELNALDSRRGRKPLDVNNVVYWFKNARAAHKRAE	XP_042142424.1
I. scapularis	CUT	CmpHD2	SC	CmpHD2	Cmp	Cmp	NW_024609882.1	17118868	fwd	––KRNRTFIDPVTEVPRLERWFAANTHPSHAQIVRHTDELNGAPYRKRFPRLEPRNVQFWFKNRRAKCKRLS	XP_042142424.1
I. scapularis	CUT	Cux	SC	Cux	Cux	Cux	NW_024609846.1	208503858	rev	AKKPRVLFSDEQKEALRLAFSMDPYPSTATIEFLAAELNLSVRTITNWFHNHRMRLKQHV	XP_040062209.1
I. scapularis	CUT	Onecut	SC	Onecut	Onecut	Onecut	NW_024609838.1	3909420	rev	PKKPRLVFTDLQRRTLQAIFKETKRPSKEMQITISQQLGLELSTVGNFFMNARRRSQDKW	XP_040355298.2
I. scapularis	CUT	SatB	SC	SatB	SatB	SatB	NW_024609882.1	17141567	fwd	PPQDCRMTFHSGTELPRMREWYRQCPHPTNLQLQDFVNQLNAGALRIRNKPPVTPSSLKNWWKNERQRER	XP_040078426.1
I. scapularis	HNF	Hmbox-1	RT	Hmbox	Hmbox	Hmbox	NW_024609883.1	43646651	fwd	SRRFQFRFTEPQLSVLRRAFASNPYPEDEEKEAIADTCNIAAINAGDFAHTNVTSVMVHTWFSNRRKDATRML	XP_029823027.1
I. scapularis	HNF	Hmbox-2	RT	Hmbox	Hmbox	Hmbox	NW_024609883.1	43650944	fwd	RQRERFSFDRGHLGILEGHYQRNSYPNQVEKEAIAEECNAYTGAHGLDRCGPMTATNVNYWFANRRKRDFHRV	XP_029823027.1
I. scapularis	HNF	Hmbox-3	RT	Hmbox	Hmbox	Hmbox	NW_024609883.1	43772331	fwd	LKRERFTFKSAHLAVLERYYERDPYPDAQTREQIVEECNEAVERPERFAERPLTEREKVSLPVVNNWFNNRRKEAKKQL	XP_040074765.3
I. scapularis	LIM	Isl	SC	Isl	Isl	Isl	NW_024609837.1	59810493	fwd	PTRVRTVLNEKQLHTLRTCYAANPRPDALMKEQLVEMTGLSPRVIRVWFQNKRCKDKKKS	XP_029839001.1
I. scapularis	LIM	Lhx1/5-1	RT	Lhx1/5	Lhx1/5	Lhx1/5	NW_024609846.1	61671045	rev	RRGPRTTIKAKQLETLKAAFAATPKPTRHIREQLAQETGLNMRVIQVWFQNRRSKERRMK	XP_042146694.1
I. scapularis	LIM	Lhx1/5-2	RT	Lhx1/5	Lhx1/5	Lhx1/5	NW_024609846.1	61685604	rev	RRGPRTTIKAKQLETLKAAFAATPKPTRHIREQLAQETGLNMRVIQ	none
I. scapularis	LIM	Lhx2/9-1	AT	Lhx2/9-1	Lhx2/9	Lhx2/9	NW_024609868.1	71086802	fwd	YKRMRTSFKHSQLRAMKAYFTVNHNPDSKDLKQLSARTGLSKRVLQVWFQNARAKWRRNL	XP_042148947.1
I. scapularis	LIM	Lhx2/9-2	AT	Lhx2/9-2	Lhx2/9	Lhx2/9	NW_024609868.1	71294391	fwd	TKRMRTSFKHHQLRTMKSYFAINQNPDAKDLKQLAQKTGLSKRVLQVWFQNARAKWRRNL	XP_040067488.2
I. scapularis	LIM	Lhx3/4	SC	Lhx3/4	Lhx3/4	Lhx3/4	NW_024609868.1	70084222	fwd	TKRPRTTITAKQLETLKSAYNNSPKPARHVREQLSQDTGLDMRVVQVWFQNRRAKEKRLK	XP_040357294.1
I. scapularis	LIM	Lhx6/8	SC	Lhx6/8	Lhx6/8	Lhx6/8	NW_024609868.1	129133437	fwd	TKRVRTTFTEEQLQVLQANFNLDSNPDGQDLERIAQITGLSKRVTQVWFQNSRARQKKYF	XP_040068379.1
I. scapularis	LIM	Lmx-1	RT	Lmx	Lmx	Lmx	NW_024609868.1	143129692	rev	PKRPRTILTTAQRRAFKASFEISQKPCRKVRETLAKETGLSVRIVQVWFQNQRAKVRAPL	none
I. scapularis	LIM	Lmx-2	RT	Lmx	Lmx	Lmx	NW_024609880.1	129398375	fwd	AKRPRILLTRGHRERFGTYFSRNGDPCRLV	none
I. scapularis	POU	Pou2	SC	Pou2	Pou2	Pou2	NW_024609835.1	52218743	fwd	RRKKRTSIETSVRVALEKAFVQNPKPTSEEIAVLAEGLSMEKEVVRVWFCNRRQKEKRIN	XP_042144214.1
I. scapularis	POU	Pou3	SC	Pou3	Pou3	Pou3	NW_024609857.1	37338893	rev	KRKKRTSIEVSVKGALESHFHKQPKPSAQEIASLADSLQLEKEVVRVWFCNRRQKEKRMT	XP_002411292.2
I. scapularis	POU	Pou4	SC	Pou4	Pou4	Pou4	NW_024609839.1	87361199	rev	KKRKRTSIAAPEKRSLEAYFAVQPRPSGEKIAAIAEKLDLKKNVVRVWFCNQRQKQKRMK	XP_040357231.1
I. scapularis	POU	Pou6	SC	Pou6	Pou6	Pou6	NW_024609880.1	125445270	fwd	KRKQRTSFTPAALEVLNRFFETSRHPSGTEMTELAEELNYDREVVRVWFCNKRQAFKTYM	XP_040354770.2
I. scapularis	PRD	Arx1	AT	Arx1	Arx	Arx	NW_024609880.1	12772190	rev	QRRYRTTFTSYQLEELEKAFSRTHYPDVFTREELAMRVDLTEARVQVWFQNRRAKWRKQE	XP_042149865.1
I. scapularis	PRD	Arx2-1	RT	Arx2	Arx	Arx	NW_024609880.1	101296308	rev	QRRYRTTFTGYQLEELEKAFHQSRYPDVFSREELASKIQLTEARVQV	XP_042149946.1
I. scapularis	PRD	Arx2-2	AT	Arx2	Arx	Arx	NW_024610070.1	783170	rev	–––––––––––––––––––––––––––––––––––––––––––––QVWFQNRRAKWRKQE	XP_040069064.2
I. scapularis	PRD	CG11294	SC	CG11294	CG11294	CG11294	NW_024609835.1	236022159	fwd	QRRNRTTFSAHQLSELEALFERTHYPSFYLRDQLSRSIALSEARVQVWFQNRRAKWRKQH	none
I. scapularis	PRD	Dmbx	SC	Dmbx	Dmbx	Dmbx	NW_024609868.1	161351972	fwd	QRRSRTAFTHQQLSALESGFAQSPYPDVVSRENLAHRTGLPEARIQV	none
I. scapularis	PRD	Drgx	SC	Drgx	Drgx	Drgx	NW_024609868.1	761330	fwd	QRRNRTTFTVQQLEELEKAFAQTHYPDVFTREDLAMKINLTEARVQVWFQNRRAKWRKAE	XP_029822142.3
I. scapularis	PRD	Gsc	SC	Gsc	Gsc	Gsc	NW_024609836.1	59179282	fwd	KRRHRTIFTEDQLEQLEAAFLRTHYPDVGLREELALRVDLREERVEVWFKNRRAKWRKQQ	XP_040077680.1
I. scapularis	PRD	Hbn	SC	Hbn	Hbn	Hbn	NW_024609837.1	44892077	rev	VRRSRTTFTTFQLHQLERAFEKTQYPDVFTREELALRLDLSEARVQVWFQNRRAKWRKRE	XP_029828963.2
I. scapularis	PRD	Otp	SC	Otp	Otp	Otp	NW_024609837.1	44391456	fwd	QKRHRTRFTPAQLQELERSFSKTHYPDIFMREELAMRIGLTESRVQVWFQNRRAKWKKRK	none
I. scapularis	PRD	Otx	SC	Otx	Otx	Otx	NW_024609879.1	99595434	fwd	QRRERTTFTRAQLDVLEALFSKTRYPDIFMREEVALKINLPESRVQVWFKNRRAKCRQQQ	XP_040076082.2
I. scapularis	PRD	gsb	SC	gsb	Pax3/7	Pax3/7	NW_024609846.1	212741622	fwd	TRRSRTTFSADQLEDLERAFERTQYPDVYTREELAQRTKLTEARVQVWFSNRRARWRKQM	none
I. scapularis	PRD	prd	AT	prd	Pax3/7	Pax3/7	NW_024609846.1	121536220	rev	QRRSRTTFTAAQLDELEKAFERTQYPDIYTREELAQRTRLTEARVQVWFSNRRARWRKQM	XP_029826293.2
I. scapularis	PRD	Pax4/6-1	AT	Pax4/6-1	Pax4/6	Pax4/6	NW_024609882.1	5747442	rev	LQRNRTSFSMEQIEALEKEFERTHYPDVFARERLAAKIDLPEARIQVWFSNRRAKWRREE	XP_042142292.1
I. scapularis	PRD	Pax4/6-2	AT	Pax4/6-2	Pax4/6	Pax4/6	NW_024609882.1	5460361	fwd	LQRNRTSFSNDQIEALEKEFERTHYPDVFARERLAEKITLPEARIQVWFSNRRAKWRREE	XP_040072860.1
I. scapularis	PRD	Pax4/6-3	AT	Pax4/6-3	Pax4/6	Pax4/6	NW_024609835.1	175207610	fwd	FRRNRTTFSPDQLEVLEEEFEKTHYPCVSTRERLAAKTNLSEARVQVWFSNRRAKWRRHQ	XP_042142480.1
I. scapularis	PRD	Phox	SC	Phox	Phox	Phox	NW_024609839.1	26230619	fwd	QRRIRTTFTSAQLKELERAFQETHYPDIYTREEIAMKTDLTEARVQVWFQNRRAKFRKQE	XP_040355698.1
I. scapularis	PRD	Pitx	SC	Pitx	Pitx	Pitx	NW_024609868.1	162179173	rev	QRRQRTHFTSQQLQELEATFARNRYPDMSTREEIAMWTNLTEARVRVWFKNRRAKWRKRE	none
I. scapularis	PRD	Prop	SC	Prop	Prop	Prop	NW_024609836.1	35650403	fwd	RRRHRTTFSQEQLQELEAAFAKSHYPDIYCREELARITKLNEARIQVWFQNRRAKYRKQE	XP_040074824.1
I. scapularis	PRD	Prrx	SC	Prrx	Prrx	Prrx	NW_024609868.1	40631503	fwd	VRRNRTTFTAQQLRALERAFERTHYPDAFAREELALRVRLSEARVQVWFQNRRAKFRRNE	XP_029827526.3
I. scapularis	PRD	Rax	SC	Rax	Rax	Rax	NW_024609837.1	44534102	fwd	HRRNRTTFTTFQLHELERAFEKSHYPDVYSREELAMKVNLPEVRVQVWFQNRRAKWRRQE	XP_029829045.2
I. scapularis	PRD	Repo-1	RT	Repo	Repo	Repo	NW_024609873.1	13418	rev	KKKTRTTFTAFQLDELERAFQRAPYPDVFAREDLALRLNLSESRVQVWFQNRRAKWRKRE	XP_040068606.1
I. scapularis	PRD	Repo-2	RT	Repo	Repo	Repo	NW_024609873.1	4091158	fwd	KKKTRTTFTAFQLDELERAFQRAPYPDVFAREDLALRLNLSESRVQVWFQNRRAKWRKRE	XP_042149027.1
I. scapularis	PRD	Shox	SC	Shox	Shox	Shox	NW_024609880.1	113458498	rev	QRRSRTNFTLEQLNELERLFDETHYPDAFMREELSQRLGLSEARVQVWFQNRRAKCRKHE	XP_042150243.1
I. scapularis	PRD	Uncx	SC	Uncx	Uncx	Uncx	NW_024609881.1	122734131	rev	RRRTRTNFNGWQLEELEKAFEASHYPDVFMREALAMRLDLIESRVQVWFQNRRAKWRKKE	XP_042150319.1
I. scapularis	PRD	Vsx	SC	Vsx	Vsx	Vsx	NW_024609879.1	132340329	rev	KKKKRTIFTSFQLEELEKAFKEAHYPDVYAREMLSLKTDLPEDRIQVWFQNRRAKWRKTE	XP_040065896.1
I. scapularis	PROS	Prox	SC	Prox	Prox	Prox	NW_024609836.1	46263679	rev	YTSTLTPMHLRKAKLMFFYVRYPSSAILKMYFPDINFNKNNTAQLVKWFSNFREFYYIQMEKYARQSVSEGVKNVEELKVSADSELLRV	XP_040064731.1
I. scapularis	SINE	Six1/2	SC	Six1/2	Six1/2	Six1/2	NW_024609836.1	55780321	rev	GEETSYCFKEKSRNILREWYAHNPYPSPREKRELAEATGLTTTQVSNWFKNRRQRDRAAE	XP_029839786.1
I. scapularis	SINE	Six3/6	SC	Six3/6	Six3/6	Six3/6	NW_024609836.1	76357582	rev	GEQKTHCFKERTRSLLREWYLQDPYPNPTKKRELAQATGLTPTQVGNWFKNRRQRDRAAA	XP_002405217.1
I. scapularis	SINE	Six4/5	SC	Six4/5	Six4/5	Six4/5	NW_024609836.1	86209383	rev	GEDTVYCFKEKSRVALKECYKHNRYPTPDEKRTLVNKTGLTFTQVSNWFKNRRQRDRTPH	XP_040076395.3
I. scapularis	TALE	Irx1	AT	Irx1	Irx	Irx	NW_024609884.1	13040133	fwd	NGARRKNVTRDSTSTLKAWLNEHRKNPYPTKGEKIMLAIITKMTLTQVSTWFANARRRLKKEN	XP_040061568.1
I. scapularis	TALE	Irx2	AT	Irx2	Irx	Irx	NW_024609884.1	13274051	fwd	NGARRKNATRETTSTLKAWLNEHRKNPYPTKGEKIMLAIITKMTLTQVSTWFANARRRLKKEN	XP_002400561.2
I. scapularis	TALE	Irx3	AT	Irx3	Irx	Irx	NW_024609884.1	13968303	fwd	SAARRKNATRETTNTLKAWLYEHRKNPYPTKGEKIMLAIITKMTLTQVSTWFANARRRLKKEN	XP_040355104.2
I. scapularis	TALE	Meis	SC	Meis	Meis	Meis	NW_024609836.1	31546879	rev	RQKKRGIFPKVATNIMRAWLFQHLTHPYPSEDQKKQLAQDTGLTILQVNNW	XP_042143581.1
I. scapularis	TALE	Mkx-1	RT	Mkx	Mkx	Mkx	NW_024609837.1	45623178	fwd	RPRKKRHVLQSMARPLKKWLIRHRDKPYPSKAEKLALALGSHMTLEQVSNWFANARRRLKNTV	none
I. scapularis	TALE	Mkx-2	RT	Mkx	Mkx	Mkx	NW_024609837.1	45951167	fwd	RPRKKRHVLQSMARPLKKWLIRHRDKPYPSKAEKLALALGSHMTLEQVSNWFANARRRLKNTV	none
I. scapularis	TALE	Pbx	SC	Pbx	Pbx	Pbx	NW_024609868.1	142506077	rev	RRRKRRNFSKQATEILNEYFYSHLSNPYPSEEAKEELARKCGITVSQVSNWFGNKRIRYKKNI	XP_040078233.1
I. scapularis	TALE	Pknox	SC	Pknox	Pknox	Pknox	NW_024609835.1	126352862	rev	KKQKRGVLPKQATSIMRSWLFQHIVHPYPTEDEKRQIAAQTNLTLLQVNNWFINARRRILQPM	XP_040357003.1
I. scapularis	TALE	Tgif	SC	Tgif	Tgif	Tgif	NW_024609883.1	9124574	rev	PRKRRGNLPKESVKILRMWLYEHRYNAYPSDQEKLHLSREANLSVLQVCNWFINARRRILPDM	XP_002433653.2
I. scapularis	UN	Cdx-like-1	RT	Cdx-like	ANTP-un	UN	NW_024609868.1	20506951	rev	RMREKSTFSDRQRTTLEQAYRCKPYVDYQRRMELALDIGLSEEQVRIWFQNRRAKDRQVA	none
I. scapularis	UN	Cdx-like-2	RT	Cdx-like	ANTP-un	UN	NW_024609868.1	20500744	rev	RTRTFERYSAYQRSQLEQAYQRSRFISYEQKDQLARSLGLSKNQIQFWFQNRRSKEKKLL	none
I. scapularis	UN	ANTP-un-type-a	SC	ANTP-un-type-a	ANTP-un1	UN	NW_024609884.1	82572943	rev	PSYRLPMVQGFQEQSLESVFQRNKNPNVSDLIILAAEVGLPVEAVKVWFEHRLARWRQSQ	XP_029830361.3
I. scapularis	UN	Arx-like	SC	Arx-like	PRD-un	UN	NW_024609868.1	20498044	rev	–SPAGRYFSTFQKEQLTKAFVCNAYPDTAQQRTLAFRLGLTTEQVKVWFANKRTRDRKRA	none
I. scapularis	UN	Rax-like	SC	Rax-like	PRD-un	UN	NW_024609880.1	75094021	rev	QRRNRTTLTDYQMAELEKAFHQNRYPDICSKEELASKIQLPEARVRVWFQNRRAKQRERD	none
I. scapularis	UN	Zfhx-like	SC	Zfhx-like	ZF-un	UN	NW_024609835.1	74835142	fwd	GELRSCKISEKGAMLLDTAFFINPSPGKKDIASLAQAIGSSTRAVRAWFENASKRPSSRA	XP_040062548.1
I. scapularis	ZF	ZfhxHD1	SC	ZfhxHD1	Zfhx	Zfhx	NW_024609884.1	37374343	fwd	QKRARTRISDEQLRILRAYFDINNSPTEEQLMEMSEKSGLPLKVIKHWFRNTLFKERQRN	XP_040359259.1
I. scapularis	ZF	ZfhxHD2	SC	ZfhxHD2	Zfhx	Zfhx	NW_024609884.1	37375075	fwd	KRANRTRFTDYQIKVLQEFFETNAYPKDDDLEYLSKLLNLSPRVIVVWFQNARQKARKVY	XP_040359259.1
I. scapularis	ZF	ZfhxHD3	SC	ZfhxHD3	Zfhx	Zfhx	NW_024609884.1	37375897	fwd	DKRLRTTILPEQLDYLYQKYQMESNPSRKMLENIARDVGLKKRVVQVWFQNTRARERKGQ	XP_040359259.1
I. scapularis	ZF	ZfhxHD4	SC	ZfhxHD4	Zfhx	Zfhx	NW_024609884.1	37376683	fwd	–KRFRTQMTTVQLKVMKSIFADYKTPSMAECEMLGREIGLPKRVVQVWFQNARAKEKKSKL	XP_040359259.1
P. opilio	ANTP	Abox	SC	Abox	Abox	Abox	JAEQBA010001551.1	1679795	rev	–––––––––––––––––––IQIDKYLSVSKRMELSAALNLTEVQIKTWFQNRR	none
P. opilio	ANTP	Barhl-1	RT	Barhl	Barhl	Barhl	JAEQBA010001639.1	16986	fwd	QRKARTAFTDHQLQTLEKSFERQKYLSVQDRMELAAKLNLTDTQVKTWYQNRR	comp37098_c0_seq1
P. opilio	ANTP	Barhl-2	RT	Barhl	Barhl	Barhl	JAEQBA010001683.1	102757	rev	PRKPRTAFTDDQLKELEKSFETQKYLSVQERLELAAKLDLSDTQVKTWYQNRR	none
P. opilio	ANTP	Barhl-3	AT	Barhl	Barhl	Barhl	JAEQBA010003571.1	31069	fwd	MWKRRIYFKINRLQTLEKSFERQKYLSVQDRMELAAKLNLTDTQVKTWYQNRR	none
P. opilio	ANTP	Bari	SC	Bari	Bari	Bari	JAEQBA010001904.1	73479	rev	PRRRRTAFTQTQLTFLERRFRCQKYLSVADRGAVAESLSLTETQVKTWYQNRR	none
P. opilio	ANTP	Barx	SC	Barx	Barx	Barx	JAEQBA010000774.1	48863	fwd	VRRNRTVFTELQLMGLERRFDSQKYLSTPDRAELARALGLTQLQVKTWYQNRRMKWKKQV	none
P. opilio	ANTP	Bsx	SC	Bsx	Bsx	Bsx	JAEQBA010001450.1	68293	fwd	RRKARTVFSDHQLHGLEKRFESQRYLSTPERLELATNLSLSETQVKTWFQNRRMKHKKQM	none
P. opilio	ANTP	Cdx	SC	Cdx	Cdx	Cdx	JAEQBA010004065.1	125893	fwd	KDKYRVVYTDMQRLELEKEFHYSRYITIRRKGELASVLGLSERQVKIWFQNRRAKERKQ	comp153548_c0_seq1
P. opilio	ANTP	Dbx	SC	Dbx	Dbx	Dbx	JAEQBA010001556.1	179853	rev	GMMRRAVFSDAQRQGLEKRFQVQKYISKPDRKKLAEKLGLKDSQVKIWFQNRRMKWRNSK	comp45444_c0_seq1
P. opilio	ANTP	Dlx	SC	Dlx	Dlx	Dlx	JAEQBA010000059.1	32089	fwd	MRKPRTIYSSLQLQQLNRRFQRTQYLALPERAELAASLGLTQTQVKIWFQNRRSKYKKML	comp184515_c1_seq1
P. opilio	ANTP	Emx1	AT	Emx1	Emx	Emx	JAEQBA010001478.1	948530	rev	PKRIRTAFSPSQLLKLEHAFEKNHYVVGAERKQLAQSLSLTETQVKVWFQNRRTKHKRQK	comp163764_c0_seq3
P. opilio	ANTP	Emx2	AT	Emx2	Emx	Emx	JAEQBA010001478.1	827564	rev	PKRIRTAFSPSQLLKLEHAFEKNHYVVGAERKQLAQSLSLTETQVKVWFQNRRTKHKRQK	comp163764_c0_seq7
P. opilio	ANTP	En	SC	En	En	En	JAEQBA010002493.1	9506	rev	EKRPRTAFTAEQLARLKQEFQENRYLTEKRRQDLAKDLKLNESQIKIWFQNKRAKIKKAS	comp171093_c0_seq2
P. opilio	ANTP	Evx	SC	Evx	Evx	Evx	JAEQBA010001561.1	11977	fwd	IRRYRTAFSREQLIRLEKEFCRENYVSRPRRCELAAALNLPESTIKVWFQNRRMKDKRQR	comp169682_c0_seq1
P. opilio	ANTP	Gbx	SC	Gbx	Gbx	Gbx	JAEQBA010001086.1	58048	fwd	SRRRRTAFTSEQLLELEKEFHSKKYLSLTERSQIAHALKLSEVQVKIWFQNRRAKWKRVK	comp153191_c0_seq1
P. opilio	ANTP	Gsx-1	RT	Gsx	Gsx	Gsx	JAEQBA010000561.1	13581	fwd	TKRIRTAFTSSQLLELEREFAANMYLSRLRRIEIANYLGLSEKQVKIWFQNRRVKYKKEV	comp143879_c0_seq1
P. opilio	ANTP	Gsx-2	RT	Gsx	Gsx	Gsx	JAEQBA010004973.1	29730	rev	NKRARTAFTSTQLLELEREFNSNMYLSRLRRIEIATYLKLSEKQVKIWFQNRRVKHKKES	none
P. opilio	ANTP	Hhex	SC	Hhex	Hhex	Hhex	JAEQBA010001922.1	1275287	fwd	RKGGQIRFTTNQTGELEKTFRIHKYLSPSERRKLSHSLRLSERQVKTWFQNRRAKWRRLK	comp181734_c0_seq1
P. opilio	ANTP	Hlx	SC	Hlx	Hlx	Hlx	JAEQBA010000117.1	204294	fwd	RSWSRAVFSNLQRKGLEKRFNIQKYITKPDRRQLAATLGLTDAQVKVWFQNRRMKWRHSK	comp152080_c0_seq1
P. opilio	ANTP	lab	SC	lab	lab	Hox1	JAEQBA010004979.1	15299	fwd	PGSGRTNFTTKQLTELEKEFHFNKYLTRARRIEIATALQLNETQVKIWFQNRRMKQKKRM	comp155184_c0_seq1
P. opilio	ANTP	pb	SC	pb	pb	Hox2	JAEQBA010002386.1	6800	fwd	PRRLRTAYTNTQLLELEKEFHFNKYLCRPRRIEIAASLDLTERQVKVWFQNRRMKHKRQS	comp92303_c0_seq2
P. opilio	ANTP	Hox3	SC	Hox3	Hox3	Hox3	JAEQBA010004795.1	5901	rev	VKRPRTAYTNNQLVELEKEFHFNRYLCRPRRVELAAQLSLSERQIKVWFQNRRMKYKKDS	comp187324_c1_seq8
P. opilio	ANTP	Dfd	SC	Dfd	Dfd	Hox4	JAEQBA010001242.1	21303	fwd	PKRQRTAYTRHQILELEKEFHFNRYLTRRRRIEIAHALCLSERQIKIWFQNRRMKWKKDN	comp185125_c0_seq8
P. opilio	ANTP	Scr	SC	Scr	Scr	Hox5	JAEQBA010004738.1	433267	fwd	TKRQRTSYTRYQTLELEKEFHFNRYLTRRRRIEIAHALCLSERQIKIWFQNRRMKWKKEH	comp168984_c0_seq1
P. opilio	ANTP	abd-A	SC	abd-A	abd-A	Hox6-8	JAEQBA010004738.1	41849	fwd	RRRGRQTYTRFQTLELEKEFHFKQYLTRRRRIEIAHALCLTERQIKIWFQNRRMKHKKEM	comp31172_c0_seq1
P. opilio	ANTP	Antp	SC	Antp	Antp	Hox6-8	JAEQBA010004738.1	232935	fwd	RKRGRQTYTRYQTLELEKEFHFNRYLTRRRRIEIAHALCLTERQIKIWFQNRRMKWKKEN	comp178701_c0_seq1
P. opilio	ANTP	ftz	SC	ftz	ftz	Hox6-8	JAEQBA010004738.1	412751	fwd	QKRTRQTYTRIQTLELEKEFHFNRYLTRRRRIEIAHSLGLTERQIKIWFQNRRMKAKKET	comp181615_c1_seq3
P. opilio	ANTP	Ubx	SC	Ubx	Ubx	Hox6-8	JAEQBA010004738.1	105686	fwd	RRRGRQTYTRYQTLELEKEFHTNHYLTRRRRIEMAHALCLTERQIKIWFQNRRMKLKKEI	comp187200_c1_seq2
P. opilio	ANTP	Abd-B	SC	Abd-B	Abd-B	Hox9-15	JAEQBA010004738.1	12125	fwd	VRKKRKPYSKFQTLELEKEFLYNAYVSKQKRWELARNLNLTERQVKIWFQNRRMKSKKNS	comp176401_c0_seq3
P. opilio	ANTP	Lbx	SC	Lbx	Lbx	Lbx	JAEQBA010003169.1	79425	rev	KRKSRTAFTNHQIFELEKRFLYQKYLSPADRDEIAQSLGLTNAQVITWFQNRRAKLKRDM	comp178796_c0_seq11_comp80014_c0_seq1
P. opilio	ANTP	Meox	SC	Meox	Meox	Meox	JAEQBA010005126.1	13235	fwd	PRKERTAFTKSQLQELEQEFTHHNYLTRLRRYEIAVSLDLTERQVKVWFQNRRMKWKRTK	comp145380_c0_seq2
P. opilio	ANTP	Mnx	SC	Mnx	Mnx	Mnx	JAEQBA010004679.1	1303	rev	TRRPRTAFTSQQLLELENQFRLNKYLSRPKRFEVATNLMLTETQVKIWFQNRRMKWKRSK	none
P. opilio	ANTP	Msx1	AT	Msx1	Msx	Msx	JAEQBA010001478.1	1233926	fwd	NRKPRTPFTTQQLLALERKFRTKQYLSIAERAEFSSSLNLTETQVKIWFQNRRAKEKRLK	comp148250_c0_seq1_comp178006_c1_seq3
P. opilio	ANTP	Msx2	AT	Msx2	Msx	Msx	JAEQBA010003818.1	2769889	fwd	NRKPRTPFTTQQLLALERKFRAKQYLSIAERAEFSSSLNLTETQVKIWFQNRRAKEKRLK	comp175503_c0_seq2
P. opilio	ANTP	Nedx	SC	Nedx	Nedx	Nedx	JAEQBA010003639.1	90102	fwd	RKRPRTAFTTSQIKALESEFEKNKYLSVSKRTQLSKTLKLTETQIKIWFQNRRTKWKRKY	comp129785_c0_seq1
P. opilio	ANTP	NK1	SC	NK1	NK1	NK1	JAEQBA010004656.1	141683	fwd	PRRARTAFTYEQLVALENKFKTTRYLSVCERLNLALSLRLTETQVKIWFQNRRTKWKKQN	comp5565_c0_seq1
P. opilio	ANTP	NK2.1	SC	NK2.1	NK2.1	NK2.1	JAEQBA010002919.1	335336	fwd	RRKRRVLFTQAQVYELERRFKQQKYLSAPEREHLASLIHLTPTQVKIWFQNHRYKCKRQA	comp171484_c0_seq1
P. opilio	ANTP	NK2.2	SC	NK2.2	NK2.2	NK2.2	JAEQBA010000922.1	266612	rev	KRKRRVLFSKQQTFELEKRFRLQRYLSAPEREFLASQIHLTPTQVKIWFQNHRYKTKRAR	comp182636_c0_seq5
P. opilio	ANTP	NK3	SC	NK3	NK3	NK3	JAEQBA010001694.1	2008827	fwd	KKRSRAAFSHAQVFELERRFSHQRYLSGPERADLARSLKLTETQVKIWFQNRRYKTKRRQ	comp61762_c0_seq2
P. opilio	ANTP	NK4	SC	NK4	NK4	NK4	JAEQBA010002142.1	79830	rev	RRKPRVLFSQAQVYELERRFKQQRYLSAPEREQLATVLKLTSTQVKIWFQNRRYKCKRQR	none
P. opilio	ANTP	NK5	SC	NK5	NK5	NK5	JAEQBA010004656.1	66696	rev	KKKTRTVFTRSQVFQLESTFDMKRYLSSSERAGLAASLHLTETQVKIWFQNRRNKWKRQL	comp307699_c0_seq1
P. opilio	ANTP	NK6	SC	NK6	NK6	NK6	JAEQBA010004198.1	32511	fwd	KKHTRPTFSGHQIYVLEKTFEQTKYLAGPERAKLAYALGMTESQVKVWFQNRRTKWRKKH	none
P. opilio	ANTP	NK7	SC	NK7	NK7	NK7	JAEQBA010001879.1	250053	rev	KKKARTTFTGRQIFELEKQFEIKKYLSSSERADMAKLLNVTETQVKIWFQNRRTKWKKQD	none
P. opilio	ANTP	Noto	SC	Noto	Noto	Noto	JAEQBA010004957.1	103161	fwd	SKRVRTIFTPEQLERLEREFERQQYMVGPERLYLASALQLSEAQVKVWFQNRRIKWRKQH	comp184840_c0_seq8
P. opilio	ANTP	Ro	SC	Ro	Ro	Ro	JAEQBA010002393.1	89120	rev	QRRQRTTFTSEQTLRLEMEYHRNEYISRPRRFELAESLDLTETQIKIWFQNRRAKDKRIE	none
P. opilio	ANTP	Tlx	SC	Tlx	Tlx	Tlx	JAEQBA010001694.1	2100418	fwd	RKKPRTSFTRMQICELEKRFHKQKYLASAERAALAKQLKMTDAQVKTWFQNRRTKWR	comp177829_c0_seq3
P. opilio	ANTP	Vax	SC	Vax	Vax	Vax	JAEQBA010000213.1	33218	rev	PKRSRTSFNQWQLDALEREFLRCHGYVVGKDRTNLSKSLGLTETQVKVWFQNRRTKFKKDA	none
P. opilio	CERS	Cers	SC	Cers	Cers	Cers	JAEQBA010002328.1	60666	fwd	GLKSTKLKRAPDNGVLEKAFRANGRIGYKQIQGLAKQLDWSERKVERWIRQRNQQEKPTT	none
P. opilio	CUT	CmpHD1	SC	CmpHD1	Cmp	Cmp	JAEQBA010002939.1	23172	rev	–RTRIRTSFDPELELPKLQQWFNQNQHPSRVQIQQYVKELNSLESRRGRKPLDINNVVYWFKNARAAHKRQE	comp137019_c0_seq2
P. opilio	CUT	CmpHD2	SC	CmpHD2	Cmp	Cmp	JAEQBA010002939.1	22203	rev	–RKRNRTFIDPVTEVPRLESWFSVNTHPSHSQIVRYTQDLNNMPYRSKFPKLEPKNIQFWFKNRRAKCKRLN	comp137019_c0_seq2
P. opilio	CUT	Cux	SC	Cux	Cux	Cux	JAEQBA010003367.1	393948	rev	AKKPRVLFSEEQKEALRLAFSMDPYPSTATIEFLATELNLSVRTITNWFHNHRMRLKQHI	comp189271_c0_seq22
P. opilio	CUT	Onecut	SC	Onecut	Onecut	Onecut	JAEQBA010001553.1	65978	rev	PKKPRLVFTDLQRRTLQAIFKETKRPSKEMQITISQQLGLELSTVGNFFMNARRRSQDKWQ	comp187512_c1_seq2
P. opilio	CUT	SatB	SC	SatB	SatB	SatB	JAEQBA010002939.1	18468	rev	KPQDGRLTFHAVHELPKLKEWFKESSNPLIKTLEMYVEEINSGHIRQQDRPKITIGTLKNWWKNERQRTKRQ	none
P. opilio	HNF	Hmbox	SC	Hmbox	Hmbox	Hmbox	JAEQBA010002592.1	10431	fwd	KRERFTFKAAHLAILERYYEKDPYPDNDTREKIMEECNKAVSKDRLVLNEKEKLTPAVVSNWFNNRRKEAKKL	comp188413_c0_seq3
P. opilio	LIM	Isl	SC	Isl	Isl	Isl	JAEQBA010004356.1	27938	rev	PTRVRTVLNEKQLHTLRTCYAANPRPDALMKEQLVEMTGLSPRVIRVWFQNKRCKDKKKS	comp119310_c0_seq1
P. opilio	LIM	Lhx1/5	SC	Lhx1/5	Lhx1/5	Lhx1/5	JAEQBA010002968.1	306262	fwd	RRGPRTTIKAKQLETLKAAFAATPKPTRHIREQLAQETGLNMRVIQVWFQNRRSKERRMK	comp175643_c0_seq1
P. opilio	LIM	Lhx2/9-1	AT	Lhx2/9-1	Lhx2/9	Lhx2/9	JAEQBA010001070.1	297916	fwd	CKRMRTSFKHQQLRAMKEHFAANHNPDAKELKQLAQKTGLSKRVLQV	none
P. opilio	LIM	Lhx2/9-2	AT	Lhx2/9-2	Lhx2/9	Lhx2/9	JAEQBA010001070.1	339351	fwd	TKRMRTSFKHHQLRTMKSYFSINQNPDAKDLKQLAQKTGLSKRVLQVWFQNARAKWRRNN	comp39492_c0_seq4
P. opilio	LIM	Lhx3/4	SC	Lhx3/4	Lhx3/4	Lhx3/4	JAEQBA010001198.1	148533	rev	TKRPRTTITAKQLETLKSAYNNSPKPARHVREQLSQDTGLDMRVVQVWFQNRRAKEKRLK	comp16382_c0_seq2
P. opilio	LIM	Lhx6/8	SC	Lhx6/8	Lhx6/8	Lhx6/8	JAEQBA010003077.1	39977	rev	TKRVRTTFTEEQLQVLQANFNLDSNPDGQDLERIAQITGLSKRVTQVWFQNSRARQKKYL	none
P. opilio	LIM	Lmx	SC	Lmx	Lmx	Lmx	JAEQBA010000711.1	189313	fwd	PKRPRTILTTAQRRAFKASFEISQKPCRKVRESLAKETGLSVRIVQVWFQNQRAKVLKKI	comp36836_c0_seq2
P. opilio	POU	Pou2-1	RT	Pou2	Pou2	Pou2	JAEQBA010000982.1	110427	rev	RRKKRTSIETSVRVALEKAFVQNPKPTSEEITMLADSLSMEKEVVRVWFCNRRQKEKRIN	none
P. opilio	POU	Pou2-2	RT	Pou2	Pou2	Pou2	JAEQBA010002427.1	45835	fwd	RRKKRTSIETSVRVALEKAFVQNPKPTSEEITMLADSLSMEKEVVRVWFCNRRQKEKRIN	none
P. opilio	POU	Pou3	SC	Pou3	Pou3	Pou3	JAEQBA010003818.1	1051326	rev	KRKKRTSIEVSVKGALETHFHKQPKPSAQEIASLADSLQLEKEVVRVWFCNRRQKEKRMT	comp189289_c0_seq8_comp173408_c0_seq1
P. opilio	POU	Pou4	SC	Pou4	Pou4	Pou4	JAEQBA010001935.1	162236	fwd	KKRKRTSIAAPEKRSLEAYFAVQPRPSGEKIAAIAEKLDLKKNVVRVWFCNQRQKQKRMKG	none
P. opilio	POU	Pou6	SC	Pou6	Pou6	Pou6	JAEQBA010003830.1	249898	rev	KRKRRTSFTPAALEVLNIFFEK–––––GSEMTDLAEKLNYDREVVRVWFCNKRQALKNTI	comp187385_c0_seq10
P. opilio	PRD	Arx1	AT	Arx1	Arx	Arx	JAEQBA010003049.1	33746	fwd	QRRYRTTFTSFQLEELEKAFSRTHYPDVFTREELAMRVDLTEARVQVWFQNRRAKWRKQE	comp186866_c0_seq1
P. opilio	PRD	Arx2	AT	Arx2	Arx	Arx	JAEQBA010002106.1	211448	fwd	QRRYRTTFSVQQLDELEKAFQKTHYPDVFYREELASKIDLSEARVQVWFQNRRAKFRKGE	none
P. opilio	PRD	CG11294	SC	CG11294	CG11294	CG11294	JAEQBA010001316.1	64201	fwd	QRRNRTTFTPQQLNELEAVFQRTHYPDVFLREDVARKINLSEARVQV	none
P. opilio	PRD	Dmbx	SC	Dmbx	Dmbx	Dmbx	JAEQBA010004726.1	283486	fwd	QRRSRTAFTHQQLDALEKTFAKTQYPDVVTRERLALCTALPEARIQVWFKNRRAKYRKVA	comp215622_c0_seq1
P. opilio	PRD	Drgx	SC	Drgx	Drgx	Drgx	JAEQBA010003347.1	280813	fwd	–––––––––––QLEELEKAFAQTHYPDVFTREDLAMKINLTEARVQVWFQNRRAKWRKAE	comp1372_c0_seq1
P. opilio	PRD	Gsc	SC	Gsc	Gsc	Gsc	JAEQBA010002520.1	12630	rev	KRRHRTIFSEEQLEQLEAAFERTQYPDILLREELAMRVDLREERVEVWFKNRRAKQRKQQ	comp30964_c0_seq1
P. opilio	PRD	Hbn	SC	Hbn	Hbn	Hbn	JAEQBA010003656.1	44861	rev	IRRSRTTFTTYQLHQLERAFEKTQYPDVFTREELAMRLDLSEARVQWFKNRRAKWRKRE	comp167754_c0_seq9
P. opilio	PRD	Otp	SC	Otp	Otp	Otp	JAEQBA010004885.1	13022	rev	QKRHRTRFTPAQLQELERSFSKTHYPDIFMREELAMRIGLTESRVQ	none
P. opilio	PRD	Otx	SC	Otx	Otx	Otx	JAEQBA010004377.1	50166	fwd	QRRERTTLHTRPAGYPGSALRQDSLPGHLMREEVALKINLPESRVQVWFKNRRAKCRQQL	comp185461_c0_seq4
P. opilio	PRD	gsb-1	RT	gsb	Pax3/7	Pax3/7	JAEQBA010003643.1	106741	rev	QRRSRTTFTALQLDELEKAFERTQYPDIYTREELAQRTKLTEARVQVWFSNRRARWRKQL	comp175509_c0_seq3
P. opilio	PRD	gsb-2	RT	gsb	Pax3/7	Pax3/7	JAEQBA010003643.1	196631	rev	QRRSRTTFTALQLDELEKAFERTQYPDIYTREELAQRTKLTEARIQVWFSNRRARWRKQM	comp154933_c0_seq4
P. opilio	PRD	prd	AT	prd	Pax3/7	Pax3/7	JAEQBA010000054.1	64081	rev	QRRSRTTFTAEQLEELERAFERTQYPDVYTREELAQRTKLTEARVQVWFSNRRARWRKQM	comp189370_c0_seq8
P. opilio	PRD	Pax4/6-1	AT	Pax4/6-1	Pax4/6	Pax4/6	JAEQBA010001922.1	212517	rev	LQRNRTSFTPEQIESLEKEFERTHYPDVFARERLAAKIDLPEARIQVWFSNRRAKWRREE	comp184284_c2_seq2
P. opilio	PRD	Pax4/6-2	AT	Pax4/6-2	Pax4/6	Pax4/6	JAEQBA010001922.1	267143	rev	LQRNRTSFTNEQIEALEKEFERTHYPDIFARERLAEKITLPEARIQVWFSNRRAKWRREE	comp185381_c0_seq3
P. opilio	PRD	Pax4/6-3-1	RT	Pax4/6-3	Pax4/6	Pax4/6	JAEQBA010004328.1	105938	fwd	FRRNRTTFNPDQLEVLEEEFEKTHYPCVSTRERLASKTSLSEARVQVWFSNRRAKWRRHQ	none
P. opilio	PRD	Pax4/6-3-2	RT	Pax4/6-3	Pax4/6	Pax4/6	JAEQBA010002929.1	8513	fwd	FRRNRTTFSPEQLEVLEEEFEKTHYPCVSTRERLASKTNLSEARVQVWFSNRRAKWRRHQ	comp178331_c0_seq5
P. opilio	PRD	Pax4/6-3-3	RT	Pax4/6-3	Pax4/6	Pax4/6	JAEQBA010001103.1	58625	rev	FRRNRTTFSPDQLEVLEEEFEKTHYPCVSTRERLASKTSLSEARVQVWFSNRRAKWRRHQ	none
P. opilio	PRD	Phox	SC	Phox	Phox	Phox	JAEQBA010002395.1	128831	rev	QRRIRTTFTSAQLKELERAFQETHYPDIYTREEIAMKTDLTEARVQVWFQNRRAKFRKQE	comp210661_c0_seq1
P. opilio	PRD	Pitx	SC	Pitx	Pitx	Pitx	JAEQBA010004726.1	312248	fwd	QRRQRTHFTSQQLQELEATFSRNRYPDMSTREEIAMWTNLTEARVRVWFKNRRAKYRKVA	comp39025_c0_seq2_comp39025_c0_seq4
P. opilio	PRD	Prop	SC	Prop	Prop	Prop	JAEQBA010000923.1	1	rev	RRRHRTTFTQEQLQELEAAFAKSHYPDIYCREELARITK––––––QVWFQNRRAKYRKQE	none
P. opilio	PRD	Prrx	SC	Prrx	Prrx	Prrx	JAEQBA010001995.1	50597	fwd	RRRSRTAFTNAQLEALEKIFERTHYPDAFVREDLAKNVHLSEARVQVWFQNRRAKFRRNE	comp30877_c0_seq1
P. opilio	PRD	Rax	SC	Rax	Rax	Rax	JAEQBA010000259.1	16562	fwd	HRRNRTTFTTYQLHELERAFEKSHYPDVYSREELAMKVNLPEVRVQVWFQNRRAKWRRQE	comp173922_c0_seq1
P. opilio	PRD	Repo	SC	Repo	Repo	Repo	JAEQBA010003818.1	3328665	fwd	HYRLRTTFTAYQLEELERAFQRAPYPDVFAREELALRLNLSESRVQVWFQNRRAKWRKRE	comp215299_c0_seq1_comp167754_c0_seq10
P. opilio	PRD	Shox	SC	Shox	Shox	Shox	JAEQBA010002117.1	29486	rev	QRRSRTNFTLEQLNELERLFDETHYPDAFMREELSQRLGLSEARVQVWFQNRRAKCRKHE	comp220461_c0_seq1
P. opilio	PRD	Uncx	SC	Uncx	Uncx	Uncx	JAEQBA010004749.1	4341	fwd	RRRTRTNFNGWQLEELEKAFEASHYPDVFMREALAMRLDLVESRVQVWFQNRRAKWRKKE	comp171136_c0_seq2
P. opilio	PRD	Vsx	SC	Vsx	Vsx	Vsx	JAEQBA010002572.1	55350	rev	LFVYRTIFTSYQLEELEKAFKEAHYPDVYAREMLSLKTDLPEDRIQVWFQNRRAKWRKTE	comp35928_c0_seq2
P. opilio	PROS	Prox	SC	Prox	Prox	Prox	JAEQBA010004526.1	28333	fwd	VHTSTLTPMHLRKAKLMFFYVRYPSSAILKMYFPDIKFNKNNTAQLVKWFSNFREFYYIQMEKYARQAISDGVKNSEEIKVSSDAELIRV	comp159771_c0_seq1
P. opilio	SINE	Six1/2	SC	Six1/2	Six1/2	Six1/2	JAEQBA010001800.1	25990	fwd	GEETSYCFKEKSRNVLREWYAHNPYPSPREKRELAEATGLTTTQVSNWFKNRRQRDRAAE	none
P. opilio	SINE	Six3/6	SC	Six3/6	Six3/6	Six3/6	JAEQBA010000572.1	57117	rev	GEQKTHCFKERTRSLLREWYLQDPYPNPTKKRELAQATGLTPTQVGNWFKNRRQRDRAAA	comp42503_c0_seq3
P. opilio	SINE	Six4/5	SC	Six4/5	Six4/5	Six4/5	JAEQBA010004538.1	39361	fwd	GQETIYCFKEKSRIALKEFFQTNPYPSPKDKKDLAKETCLTLTQVSNWFKNRRQRSRTQ	comp8765_c0_seq1
P. opilio	TALE	Irx1	AT	Irx1	Irx	Irx	JAEQBA010005088.1	95328	rev	NGARRKNVTRDSTTTLKAWLGEHRKNPYPTKGEKIMLAIITKMTLTQVSTWFANARRRLKKEN	comp173313_c1_seq1
P. opilio	TALE	Irx2	AT	Irx2	Irx	Irx	JAEQBA010005088.1	43243	rev	NGARRKNATRETTATLKAWLSEHRKNPYPTKGEKIMLAIITKMTLTQVSTWFANARRRLKKEN	comp169452_c0_seq1
P. opilio	TALE	Irx3	AT	Irx3	Irx	Irx	JAEQBA010004136.1	38652	rev	NAARRKNATRETTNTLKAWLYEHRKNPYPTKGEKIMLAIITKMTLTQVSTWFANARRRLKKEN	comp172117_c0_seq3
P. opilio	TALE	Meis	SC	Meis	Meis	Meis	JAEQBA010001259.1	17630	fwd	RQKKRGIFPKVATNIMRAWLFQHLTHPYPSEDQKKQLAQDTGLTILQVNNWFINARRRIVQPM	comp175377_c0_seq8
P. opilio	TALE	Mkx	SC	Mkx	Mkx	Mkx	JAEQBA010001715.1	102364	rev	KERQKRHVLQDMARPLKQWLIRHRGHPYPSKLEKIALALGSQMTLVQVSNWFANARRRLKNTV	comp39190_c0_seq2
P. opilio	TALE	Pbx	SC	Pbx	Pbx	Pbx	JAEQBA010004654.1	70440	fwd	KRRKRRNFSKQATEILNEYFYSHLSNPYPSEEAKEELARKCGITVSQVSNWFGNKRIRYKKNI	comp185795_c0_seq23
P. opilio	TALE	Pknox	SC	Pknox	Pknox	Pknox	JAEQBA010002303.1	69868	fwd	KKQKRGVLPKHATSIMKSWLFQHLVHPYPTEDEKRQLATQTNLTLLQVNNWFINARRRILQPM	comp184780_c0_seq1
P. opilio	TALE	Tgif	SC	Tgif	Tgif	Tgif	JAEQBA010004254.1	99744	fwd	SRKRRGNLPKESVRILRMWLYEHRYNAYPSDQEKVLLSKEANLSVLQVCNWFINARRRILPDI	comp181777_c0_seq3
P. opilio	UN	Lhx-like	SC	Lhx-like	LIM-un	UN	JAEQBA010001699.1	507160	fwd	AAQKLEKCAIVRHIYLKLERLESEFERQQYMRGPGSRLHLSEAQVKVWFQASNEGNSTSK
P. opilio	UN	PRD-un	SC	PRD-un	PRD-un	UN	JAEQBA010000172.1	282060	fwd	QPRGRTSFSTWQISELESVFRLTHYPDVYLRESLASRLNIEESRVQVWFQNRRAKYRRCR	none
P. opilio	UN	TALE-un	SC	TALE-un	TALE-un	UN	JAEQBA010004749.1	202879	rev	GVRKTLSLPLRAKVVLDSWYESHKDNPFPTRGEKESLSKQSGLTLTQVQTWFANLRRRKLKSC	none
P. opilio	ZF	ZfhxHD1	SC	ZfhxHD1	Zfhx	Zfhx	JAEQBA010001449.1	101287	rev	QKRARTRISDDQLKILRAYFDINNSPSEEQLIEMSEKSGLPLKVIKHWFRNTLFKERQRN	comp185811_c0_seq8
P. opilio	ZF	ZfhxHD2	SC	ZfhxHD2	Zfhx	Zfhx	JAEQBA010001449.1	100330	rev	KRANRTRFTDYQIKVLQEFFESNAYPKDDDLEYLSKLLNLSPRVIVVWFQNARQKARKVY	comp185811_c0_seq8
P. opilio	ZF	ZfhxHD3	SC	ZfhxHD3	Zfhx	Zfhx	JAEQBA010001449.1	99517	rev	DKRLRTTILPEQLDFLYQKYQIESNPSRKMLENIAREVGLKKRVVQVWFQNTRARERKGQ	comp185811_c0_seq8
P. opilio	ZF	ZfhxHD4	SC	ZfhxHD4	Zfhx	Zfhx	JAEQBA010001449.1	98524	rev	GKRFRTQMTTIQLKAMKTIFADYKTPSMAECEMLGREVGLPKRVVQVWFQNARAKEKKAK	comp185811_c0_seq8
C. sculpturatus	ANTP	Abox	SC	Abox	Abox	Abox	KZ493901.1	345578	rev	ERKPRQAYSAKQLERLEAEFKIDKYLSVSKRMELSSALNLTEVQIKTWFQNRRTKWKKQM	CSCU005126
C. sculpturatus	ANTP	Barhl-A-1a	AT	Barhl	Barhl	Barhl	KZ493994.1	437945	fwd	PRKARTAFTDHQLKTLEKSFERQKYLSVQDRMELAAKLNLTDTQVKTWYQNRRTKWKRQA	CSCU016161
C. sculpturatus	ANTP	Barhl-A-1b	AT	Barhl	Barhl	Barhl	KZ493994.1	361893	fwd	QRKARTAFTDHQLQTLEKSFERQKYLSVQDRMELAAKLNLTDTQVKTWYQNRRTKWKRQT	CSCU016162
C. sculpturatus	ANTP	Barhl-A-2	O	Barhl	Barhl	Barhl	KZ494181.1	452692	fwd	PRKARTSFTDYQLQILEKSFHQQKYLSVQERMELAKKLNLTDTQVKTWFQNRR–––––––	CSCU014407
C. sculpturatus	ANTP	Bari	SC	Bari	Bari	Bari	KZ494109.1	149049	rev	QRRRRTAFTQAQLAYLEKKFRCQKYLSVADRGTVAETLNLTETQVKTWYQNRRTKWKRQN	CSCU018911
C. sculpturatus	ANTP	Barx	SC	Barx	Barx	Barx	KZ496826.1	138647	rev	VRRNRTVFTELQLMGLERRFDCQKYLSTPDRAELARALGLTQLQVKTWYQNRRMKWKKQV	CSCU024305
C. sculpturatus	ANTP	Cdx-1	O	Cdx	Cdx	Cdx	KZ494726.1	247401	fwd	KDKYRVVYTDHQRLELEKEFHYSRYITIRRKSELASMLGLSERQVKIWFQNRRAKERKQA	CSCU017598
C. sculpturatus	ANTP	Cdx-2	O	Cdx	Cdx	Cdx	KZ494144.1	442208	rev	KDKYRVVYSEFQRTELEKQFIQSPYITIERKSEIARELNLTSRQVKIWFQNRRAKQRKMQ	CSCU012585
C. sculpturatus	ANTP	Dbx-A	O	Dbx	Dbx	Dbx	KZ494166.1	924056	rev	GMMRRAVFSDAQRQGLEKRFQIQKYISKPDRKKLAEKLGLKDSQVKIWFQNRRMKWRNSK	CSCU006505
C. sculpturatus	ANTP	Dbx-B	O	Dbx	Dbx	Dbx	KZ494271.1	99010	rev	GMMRRAVFSDAQRQGLEKRFQIQKYISKPDRKKLAEKLGLKDSQVKIWFQNRRMKWRNSK	CSCU021006
C. sculpturatus	ANTP	Dlx	SC	Dlx	Dlx	Dlx	KZ493990.1	103155	fwd	MRKPRTIYSSLQLQQLNRRFQRTQYLALPERAELAASLGLTQTQVKIWFQNRRSKYKKM	CSCU004046
C. sculpturatus	ANTP	Emx1-A	AT	Emx1	Emx	Emx	KZ494448.1	861243	rev	PKRIRTAFSPSQLLKLEHAFEKNHYVVGAERKQLAQSLSLTETQVKVWFQNRRTKHKRQK	CSCU001125
C. sculpturatus	ANTP	Emx1-B	O	Emx1	Emx	Emx	KZ494046.1	656410	fwd	PKRIRTAFSPSQLLKLEHAFEKNHYVVGAERKQLAQCLSLTETQVKVWFQNRRTKHKRQQ	CSCU022596
C. sculpturatus	ANTP	Emx2-A	AT	Emx2	Emx	Emx	KZ494448.1	926166	rev	PKRIRTAFSPSQLLKLEHAFEKNHYVVGAERKQLAQTLSLTETQVKVWFQNRRTKHKRLA	CSCU001126
C. sculpturatus	ANTP	Emx2-B	O	Emx2	Emx	Emx	KZ495244.1	193492	fwd	PKRIRTAFSPSQLLKLEHAFEKNHYVVGAERKQLAQTLSLTETQVKVWFQNRRTKHKRQK	CSCU018964
C. sculpturatus	ANTP	En-A	O	En	En	En	KZ495210.1	160733	fwd	EKRPRTAFTAEQLARLKQEFQENRYLTEKRRQDLARDLKLNESQIKIWFQNKRAKIKKAS	CSCU022508
C. sculpturatus	ANTP	En-B	O	En	En	En	KZ493934.1	456584	rev	EKRPRTAFTSDQLARLKEEFQENRYLTEKRRQYLARELKLNESQIKIWFQNKRAKIKKAS	CSCU008610
C. sculpturatus	ANTP	Evx	SC	Evx	Evx	Evx	KZ494765.1	67448	fwd	IRRYRTAFTRDQLARLEKEFCRENYVSRPRRCELASALNLPESTIKVWFQNRRMKDKRQR	CSCU015763
C. sculpturatus	ANTP	Gbx-A	O	Gbx	Gbx	Gbx	KZ494220.1	1176797	rev	SRRRRTAFTSEQLLELEKEFHSKKYLSLTERSQIAHTLKLSEVQVKIWFQNRRAKWKRVK	CSCU000715
C. sculpturatus	ANTP	Gbx-B	O	Gbx	Gbx	Gbx	KZ494088.1	490353	rev	SRRRRTAFTSEQLLELEKEFHSKKYLSLTERSQIAHSLKLSEVQVKIWFQNRRAKWKRVK	CSCU028479
C. sculpturatus	ANTP	Gsx	SC	Gsx	Gsx	Gsx	KZ494401.1	272491	fwd	SKRIRTAFTSTQLLELEREFASNMYLSRLRRIEIASYLNLSEKQVKIWFQNRRVKYKKEV	CSCU010281
C. sculpturatus	ANTP	Hhex	SC	Hhex	Hhex	Hhex	KZ494031.1	36748	rev	RKGGQIRFSTEQTCKLENMFKAQRYLSPPERKKMANILRLTERQVKTWFQNRRAKWRRLK	CSCU009121
C. sculpturatus	ANTP	Hlx	SC	Hlx	Hlx	Hlx	KZ494556.1	88932	rev	RSWSRAVFSNLQRKGLEKRFMIQKYITKPDRRQLAATLGLTDAQVKVWFQNRRMKWRHSK	CSCU015122
C. sculpturatus	ANTP	lab-A	O	lab	lab	Hox1	KZ494118.1	95	fwd	PGSGRTNFTTKQLTELEKEFHFNKYLTRARRIEIATALQLNETQVKIWFQNRRMKQKKRM	CSCU023119
C. sculpturatus	ANTP	lab-B	O	lab	lab	Hox1	AXZI02028550.1	7069	fwd	GGTGRTNFTTKQLTELEKEFHFNKYLTRARRIEIATALQLNETQVKIWFQNRRMKQKKRM	CSCU029776
C. sculpturatus	ANTP	pb-A	O	pb	pb	Hox2	KZ494441.1	418213	fwd	PRRLRTAYTNTQLLELEKEFHFNKYLCRPRRIEIAASLDLTERQVKVWFQNRRMKHKRQT	CSCU010695
C. sculpturatus	ANTP	pb-B	O	pb	pb	Hox2	KZ493921.1	12814	rev	PRRLRTAYTNTQLLELEKEFHFNKYLCRPRRIEIAASLDLTERQVKVWFQNRRMKHKRQS	CSCU016897
C. sculpturatus	ANTP	Hox3-A	O	Hox3	Hox3	Hox3	KZ494441.1	363984	fwd	KKRSRTAFSSHQLLTMEKRFSVNQYISTPEKKILARELNLDPERIKVWFQNRRMKYKKWK	CSCU010692
C. sculpturatus	ANTP	Hox3-B	O	Hox3	Hox3	Hox3	KZ493921.1	105234	rev	IKRARTAYTSAQLVELEKEFHFNRYLCRPRRIEMAALLNLTERQIKIWFQNRRMKFKKEQ	CSCU005339
C. sculpturatus	ANTP	Dfd-1	O	Dfd	Dfd	Hox4	KZ494441.1	285940	fwd	PKRQRTAYTRHQILELEKEFHFNRYLTRRRRIEIAHSLCLSERQIKIWFQNRRMKWKKDN	CSCU010691
C. sculpturatus	ANTP	Dfd-2	O	Dfd	Dfd	Hox4	KZ493921.1	156638	rev	PKRQRTAYTRHQILELEKEFHFNRYLTRRRRIEIAHSLCLSERQIKIWFQNRRMKWKKDN	CSCU005342
C. sculpturatus	ANTP	Scr-1	O	Scr	Scr	Hox5	KZ493921.1	438440	rev	TKRQRTSYTRYQTLELEKEFHFNRYLTRRRRIEIAHALCLSERQIKIWFQNRRMKWKKEH	CSCU005346
C. sculpturatus	ANTP	Scr-2	O	Scr	Scr	Hox5	KZ493921.1	438440	rev	TKRQRTSYTRYQTLELEKEFHFNRYLTRRRRIEIAHALCLSERQIKIWFQNRRMKWKKEH	CSCU010690
C. sculpturatus	ANTP	abd-A-A	O	abd-A	abd-A	Hox6-8	KZ494362.1	124595	rev	RRRGRQTYTRFQTLELEKEFHFNHYLTRRRRIEIAHALCLTERQIKIWFQNRRMKLKKEI	CSCU020691
C. sculpturatus	ANTP	abd-A-B	O	abd-A	abd-A	Hox6-8	KZ493895.1	84799	rev	RRRGRQTYTRFQTLELEKEFHFNHYLTRRRRIEIAHALCLTERQIKIWFQNRRMKLKKEL	CSCU004419
C. sculpturatus	ANTP	Antp-1	O	Antp	Antp	Hox6-8	KZ493921.1	522727	rev	RKRGRQTYTRYQTLELEKEFHFNRYLTRRRRIEIAHALCLTERQIKIWFQNRRMKWKKEN	CSCU005351
C. sculpturatus	ANTP	Antp-2	O	Antp	Antp	Hox6-8	KZ493921.1	522727	rev	RKRGRQTYTRYQTLELEKEFHFNRYLTRRRRIEIAHALCLTERQIKIWFQNRRMKWKKEN	CSCU010688
C. sculpturatus	ANTP	ftz-A	O	ftz	ftz	Hox6-8	KZ494441.1	219853	fwd	TKRTRQTYTRYQTLELEKEFHFNRYLTRRRRVEIARMLSLTERQIKIWFQNRRMKAKKEQ	CSCU010689
C. sculpturatus	ANTP	ftz-B	O	ftz	ftz	Hox6-8	KZ493921.1	486215	rev	QKRTRQTYTRYQTLELEKEFHFNHYLTRRRRIEIAHSLGLTERQIKIWFQNRRMKAKKEN	CSCU005348
C. sculpturatus	ANTP	Ubx-A	O	Ubx	Ubx	Hox6-8	KZ494362.1	57143	rev	RRRGRQTYTRYQTLELEKEFHTNHYLTRRRRIEMAHALCLTERQIKIWFQNRRMKLKKEI	CSCU020689
C. sculpturatus	ANTP	Ubx-B	O	Ubx	Ubx	Hox6-8	KZ493921.1	767983	rev	RRRGRQTYTRYQTLELEKEFHTNHYLTRRRRIEMAHALCLTERQIKIWFQNRRMKLKKEI	CSCU030008
C. sculpturatus	ANTP	Abd-B-A	O	Abd-B	Abd-B	Hox9-15	KZ494362.1	228804	rev	VRKKRKPYSKFQTLELEKEFLFNAYVSKQKRWELARNLNLTERQVKIWFQNRRMKSKKNS	CSCU028980
C. sculpturatus	ANTP	Abd-B-B	O	Abd-B	Abd-B	Hox9-15	KZ493895.1	439962	rev	VRKKRKPYSKFQTLELEKEFLFNAYVSKQKRWELARNLNLTERQVKIWFQNRRMKSKKSS	CSCU004421
C. sculpturatus	ANTP	Lbx-A	O	Lbx	Lbx	Lbx	KZ494001.1	85067	fwd	KRKSRTAFTNHQIFELEKRFLYQKYLSPADRDEIAQSLGLTNAQVITWFQNRRAKLKRDM	CSCU026705
C. sculpturatus	ANTP	Lbx-B	O	Lbx	Lbx	Lbx	KZ493977.1	198552	fwd	KRKSRTAFTNHQIFELEKRFLYQKYLSPADRDEIAQSLGLTNAQVITWFQNRRAKLKRDM	CSCU006313
C. sculpturatus	ANTP	Meox	SC	Meox	Meox	Meox	KZ493901.1	428095	rev	PRKERTAFTKRQIEELENEFARHNYLTRLRRYEIAVSLDLTERQVKVWFQNRRMKWKRTK	CSCU005132
C. sculpturatus	ANTP	Mnx-A	O	Mnx	Mnx	Mnx	KZ493990.1	199504	rev	SRRPRTAFTSQQLLELENQFRLNRYLSRPKRFEVATNLMLTETQVKIWFQNRRMKWKRSK	CSCU004049
C. sculpturatus	ANTP	Mnx-B	O	Mnx	Mnx	Mnx	KZ496880.1	245	rev	TRRPRTAFTSQQLLELENQFRMNKYLSRPKRFEVATSLMLTETQ––––––––––––––––	CSCU030254
C. sculpturatus	ANTP	Msx1-A	AT	Msx1	Msx	Msx	KZ494001.1	380121	fwd	NRKPRTPFTTQQLLALERKFRTKQYLSIAERAEFSSSLNLTETQVKIWFQNRRAKEKRLK	CSCU006456
C. sculpturatus	ANTP	Msx1-B	O	Msx1	Msx	Msx	KZ494031.1	61511	rev	NRKPRTPFTTQQLLALERKFRNKQYLSIAERAEFSSSLSLTETQVKIWFQNRRAKEKRLK	CSCU009122
C. sculpturatus	ANTP	Msx2-A	AT	Msx2	Msx	Msx	KZ494129.1	539194	rev	NRKPRTPFTTQQLLALERKFRNKQYLSIAERAEFSSSLNLTETQVKIWFQNRRAKEKRLK	CSCU016297
C. sculpturatus	ANTP	Msx2-B-1	RT	Msx2	Msx	Msx	KZ494260.1	397797	fwd	NRKPRTPFTTQQLLALERKFRTKQYLSIAERAEFSSSLNLTETQVKIWFQNRRAKEKRLK	CSCU008264
C. sculpturatus	ANTP	Msx2-B-2	O	Msx2	Msx	Msx	KZ494260.1	477810	rev	NRKPRTPFTTQQLLSLERKFRTKHYLSIAERAEFSSSLNLTETQVKIWFQNRRAKEKRLK	CSCU008265
C. sculpturatus	ANTP	Msxlx	SC	Msxlx	Msxlx	Msxlx	KZ494182.1	1055360	rev	GRSARIPFSSHQVAALEEKFRLTQYLSSYEVTELGHLLGISEIRVKIWFQNRRARQRRER	CSCU021922
C. sculpturatus	ANTP	NK1-B-1	RT	NK1	NK1	NK1	KZ494104.1	472113	fwd	PRRARTAFTYEQLVALENKFKTTRYLSVCERLNLALSLRLTETQVKIWFQNRRTKWKKQN	CSCU010836
C. sculpturatus	ANTP	NK1-B-2	RT	NK1	NK1	NK1	KZ494711.1	250586	fwd	PRRARTAFTYEQLVALENKFKTTRYLSVCERLNLALSLRLTETQVKIWFQNRRTKWKKQN	CSCU013524
C. sculpturatus	ANTP	NK2.1	SC	NK2.1	NK2.1	NK2.1	KZ494505.1	82255	rev	RRKRRVLFTQAQVYELERRFKQQKYLSAPEREHLASLIHLTPTQVKIWFQNHRYKCKRQA	CSCU012467
C. sculpturatus	ANTP	NK2.2-A	O	NK2.2	NK2.2	NK2.2	KZ494049.1	703385	fwd	KRKRRVLFSKAQTYELERRFRQQRYLSAPEREHLASIIRLTPTQVKIWFQNHRYKTKRAR	CSCU021921
C. sculpturatus	ANTP	NK2.2-B	O	NK2.2	NK2.2	NK2.2	KZ494182.1	1036125	fwd	KRKRRVLFSKAQTYELERRFRQQRYLSAPEREHLASIIRLTPTQVKIWFQNHRYKTKRAR	CSCU004754
C. sculpturatus	ANTP	NK3	SC	NK3	NK3	NK3	KZ494001.1	273521	fwd	KKRSRAAFSHAQVYELERRFSHQRYLSGPERADLAQALKLTETQVKIWFQNRRYKTKRRL	CSCU006454
C. sculpturatus	ANTP	NK4-A	SC	NK4	NK4	NK4	KZ494001.1	315638	rev	RRKPRVLFSQAQVYELERRFKQQRYLSAPERDQLANMLKLTSTQVKIWFQNRRYKCKRQR	CSCU006455
C. sculpturatus	ANTP	NK5-A	O	NK5	NK5	NK5	KZ494711.1	205268	rev	KKKTRTVFTRSQVFQLESTFDMKRYLSSSERAGLAASLHLTETQVKIWFQNRRNKWKRQL	CSCU009972
C. sculpturatus	ANTP	NK5-B	O	NK5	NK5	NK5	KZ494104.1	446617	rev	KKKTRTVFTRSQVFQLESTFDMKRYLSSSERAGLAASLHLTETQVKIWFQNRRNKWKRQL	CSCU010835
C. sculpturatus	ANTP	NK6-A-1	RT	NK6	NK6	NK6	KZ494038.1	630623	rev	KKHTRPTFSGHQIYVLEKTFEQTKYLAGPERAKLAYALGMSESQVKVWFQNRRTKWRKKH	CSCU019444
C. sculpturatus	ANTP	NK6-A-2	RT	NK6	NK6	NK6	KZ494038.1	639131	fwd	KKAWRPTFSGHQIYVLEKTFEQTKYLAGPERAKLAYALGMSESQVKVWFQNRRTKWRKKN	CSCU029876
C. sculpturatus	ANTP	NK6-B	O	NK6	NK6	NK6	KZ494094.1	352506	fwd	KKHTRPTFSGHQIYVLEKTFEQTKYLAGPERAKLAYALGMSESQVKVWFQNRRTKWRKKH	CSCU013459
C. sculpturatus	ANTP	NK7-A	O	NK7	NK7	NK7	KZ494583.1	414013	rev	KKKARTTFTGRQIFELEKRFEVKKYLSSSERAEMAKLLNVTETQVKIWFQNRRTKWKKQD	CSCU010496
C. sculpturatus	ANTP	NK7-B	O	NK7	NK7	NK7	KZ493977.1	100887	rev	KKKARTTFTGRQIFELEKQFEVKKYLSSSERADMAKLLNVTETQVKIWFQNRRTKWKKQD	CSCU006312
C. sculpturatus	ANTP	Noto	SC	Noto	Noto	Noto	KZ494046.1	359597	rev	TKRVRTIFTPEQLERLESEFERQQYMVGPERLYLASSLNLTEAQVKVWFQNRRIKWRKQH	CSCU013845
C. sculpturatus	ANTP	Ro	SC	Ro	Ro	Ro	KZ494209.1	554566	rev	QRRQRTTFTSEQTLRLEMEYHRNEYISRPRRFELAESLDLTETQIKIWFQNRRAKDKRIE	CSCU002540
C. sculpturatus	ANTP	Tlx-A	O	Tlx	Tlx	Tlx	KZ494001.1	176638	rev	RKKPRTSFTRMQICELEKRFHKQKYLASAERAALAKQLKMTDAQVKTWFQNRRTKWSREY	CSCU006452
C. sculpturatus	ANTP	Tlx-B	O	Tlx	Tlx	Tlx	AXZI02030629.1	171	rev	RKKPRTSFTRMQICELEKRFHKQKYLASAERAALAKQLKMTDAQVKTWFQNRRTKWRRQT	CSCU030322
C. sculpturatus	CERS	Cers	SC	Cers	Cers	Cers	KZ495371.1	142651	rev	GLKPSRPKRAPENHVLEKAFRANGRIGYKQIQGLAKQLDWTERKVERWLRQRTLQDKPTT	CSCU020408
C. sculpturatus	CUT	CmpHD1	SC	CmpHD1	Cmp	Cmp	KZ494448.1	9630	fwd	–RTRIRTSFDPELELPKLHRWFAENQHPSRLQIQQYVKELNSLESRRGRKPLDVNNVVYWFKNARAAHKRAE	CSCU001092
C. sculpturatus	CUT	CmpHD2	SC	CmpHD2	Cmp	Cmp	KZ494448.1	9630	fwd	–RKRNRTFIDPVTEVPRLEQWFSINTHPAHSQIVRYTQELNGMPYRQKFPKLEPKNIQFWFKNRRAKCKRLN	CSCU001092
C. sculpturatus	CUT	Cux-A	O	Cux	Cux	Cux	KZ494082.1	360993	fwd	VKKPRVLFSEEQKEALRLAFSLDSYPSTSTIEFLGSELNLSVRTITNWFHNHRMRIKQYN	CSCU010245
C. sculpturatus	CUT	Cux-B	O	Cux	Cux	Cux	KZ493966.1	854130	fwd	VKKPRVLFSDEQKEALRLAFSLDPYPSTSTIEFLANELNLSVRTITNWFHNHRMRMKQYS	CSCU002100
C. sculpturatus	CUT	Onecut-1	O	Onecut	Onecut	Onecut	KZ493993.1	280330	rev	PKKPRLVFTDLQRRTLQAIFKETKRPSKEMQITISQQLGLELSTVGNFFMNARRRSQDKW	CSCU007543
C. sculpturatus	CUT	Onecut-2	O	Onecut	Onecut	Onecut	KZ494164.1	466209	rev	PKKPRLVFTDLQRRTLQAIFKETKRPSKEMQITISQQLGLELSTVGNFFMNARRRSQDKW	CSCU014259
C. sculpturatus	CUT	SatB	SC	SatB	SatB	SatB	KZ494415.1	391230	fwd	CPRDGRLTFHPIKELPMLKEWYQSNRSPSHATLQMYVDILNQGTVRQQERPKVTTSSLKNWWKNERQRER	CSCU021829
C. sculpturatus	HNF	Hmbox-A	O	Hmbox	Hmbox	Hmbox	KZ494829.1	315391	fwd	–––––––––––––––––––––––––––––––––––––––––––––––––DRPLSEREKVTLPVVNNWFNNRRKEAKKQL	CSCU025618
C. sculpturatus	HNF	Hmbox-B	O	Hmbox	Hmbox	Hmbox	KZ494333.1	430205	rev	MKRERFTFKAPHLAVLERYYEKDPYPDTTTREQIVEECNKAVVRQDRPLSEREKVTLPVVNNWFNNRRKEAKKQL	CSCU010952
C. sculpturatus	LIM	Isl	SC	Isl	Isl	Isl	KZ493874.1	1023713	fwd	PTRVRTVLNEKQLHTLRTCYAANPRPDALMKEQLVEMTGLSPRVIRVWFQNKRCKDKKKS	CSCU000936
C. sculpturatus	LIM	Lhx1/5-A	O	Lhx1/5	Lhx1/5	Lhx1/5	KZ494024.1	378646	rev	RRGPRTTIKAKQLETLKAAFAATPKPTRHIREQLAQETGLNMRVIQVWFQNRRSKERRMK	CSCU000898
C. sculpturatus	LIM	Lhx1/5-B	O	Lhx1/5	Lhx1/5	Lhx1/5	KZ494448.1	548558	rev	RRGPRTTIKAKQLETLKAAFAATPKPTRHIREQLAQETGLNMRVIQVWFQNRRSKERRMK	CSCU001114-CSCU001113
C. sculpturatus	LIM	Lhx2/9-1-B	AT	Lhx2/9-1	Lhx2/9	Lhx2/9	KZ495274.1	137444	rev	PKRLRTSFKHNQIRTMKSYFSINHNPDAKDLKQLSQKTGLSKRVLQVWFQNARAKWRRNL	CSCU022642
C. sculpturatus	LIM	Lhx2/9-2-A	AT	Lhx2/9-2	Lhx2/9	Lhx2/9	KZ494668.1	177305	fwd	TKRMRTSFKHHQLRTMKSYFAINQNPDAKDLKQLAQKTGLSKRVLQVWFQNARAKWRRNN	CSCU023766
C. sculpturatus	LIM	Lhx3/4-A	O	Lhx3/4	Lhx3/4	Lhx3/4	KZ494135.1	37130	fwd	SKRPRTTITARQLEKLKSAYTTSPKPARHVREQLSQDTGLDMRVVQVWFQNRRAKEKRLK	CSCU002617
C. sculpturatus	LIM	Lhx3/4-B	O	Lhx3/4	Lhx3/4	Lhx3/4	KZ493975.1	753712	fwd	TKRPRTTITAKQLETLKTAYNNSPKPARHVREQLSQDTGLDMRVVQVWFQNRRAKEKRLK	CSCU027347
C. sculpturatus	LIM	Lhx6/8-A	O	Lhx6/8	Lhx6/8	Lhx6/8	KZ494096.1	418707	rev	TKRVRTTFTEEQLQVLQANFNLDSNPDGQDLERIAQITGLSKRVTQVWFQNSRARQKKYM	CSCU003258
C. sculpturatus	LIM	Lhx6/8-B	O	Lhx6/8	Lhx6/8	Lhx6/8	KZ495433.1	88182	rev	TKRVRTTFTEEQLQVLQANFNLDSNPDGQDLERIAQITGLSKRVTQVWFQNSRARQKKYL	CSCU022913
C. sculpturatus	LIM	Lmx	SC	Lmx	Lmx	Lmx	KZ493920.1	369861	rev	PKRPRTILTTAQRRAFKASFEISQKPCRKVRESLAKETGLSVRIVQVWFQNQRAKLKKLQ	CSCU001249
C. sculpturatus	POU	Pou2	SC	Pou2	Pou2	Pou2	KZ494641.1	136875	rev	RRKKRTSIETTVRLALEKAFIQNPKPTSEEISMLAESLAMEKEVVRVWFCNRRQKEKRIN	CSCU014674
C. sculpturatus	POU	Pou3	SC	Pou3	Pou3	Pou3	KZ494553.1	289361	fwd	KRKKRTSIEVSVKGALESHFHKQPKPSAQEIANLADSLQLEKEVVRVWFCNRRQKEKRMT	CSCU012403
C. sculpturatus	POU	Pou4-A	O	Pou4	Pou4	Pou4	KZ495133.1	111744	rev	KKRKRTSIAAPEKRSLEAYFAVQPRPSGEKIAAIAEKLDLKKNVVRVWFCNQRQKQKRMK	CSCU022210
C. sculpturatus	POU	Pou4-B	O	Pou4	Pou4	Pou4	KZ494144.1	384447	fwd	KKRKRTSIAGPEKRSLEAYFAVQPRPSGEKIAAIAEKLDLKKNVVRVWFCNQRQKQKRMK	CSCU012583
C. sculpturatus	POU	Pou6	SC	Pou6	Pou6	Pou6	KZ494795.1	148843	fwd	KRKRRTSFTPSALESLNQFFDKNTHPSGAEMTELAEKLNYDREVVRVWFCNKRQALKNTI	CSCU021346
C. sculpturatus	PRD	Arx1	AT	Arx1	Arx	Arx	KZ494784.1	172504	fwd	QRRYRTTFTSYQLEELEKAFARTHYPDVFTREELAMRVDLTEARVQVWFQNRRAKWRKQE	CSCU016934
C. sculpturatus	PRD	Arx2	AT	Arx2	Arx	Arx	KZ494267.1	347442	fwd	PRRYRTTFTSFQLEELEKTFTHTHYPDIFTREQLALRVDLTEARVQVWFQNRRAKWRKQE	CSCU014058
C. sculpturatus	PRD	CG11294	SC	CG11294	CG11294	CG11294	AXZI02030427.1	5540	rev	KRRSRTTFSPQQLNELEALFQKTHYPDVFLREDVARTINLSEARVQVWFQNRRAKWRKQA	CSCU030184
C. sculpturatus	PRD	Drgx-A	O	Drgx	Drgx	Drgx	KZ495058.1	70948	fwd	QRRNRTTFTVQQLEELEKAFSQTHYPDVFTREDLAMKINLTEARVQVWFQNRRAKWRKAE	CSCU025176
C. sculpturatus	PRD	Drgx-B	O	Drgx	Drgx	Drgx	KZ493894.1	269884	fwd	QRRNRTTFTVQQLEELEKAFTQTHYPDVFTREDLAMKINLTEARVQVWFQNRRAKWRKAE	CSCU000609
C. sculpturatus	PRD	Gsc	SC	Gsc	Gsc	Gsc	KZ493903.1	759417	rev	KRRHRTIFTEEQLEQLEAAFDKTHYPDVLLREELALRVDLKEERVEVWFKNRRAKWRKQQ	CSCU004322
C. sculpturatus	PRD	Hbn	SC	Hbn	Hbn	Hbn	KZ494533.1	269931	rev	IRRSRTTFTTYQLHQLERAFEKTQYPEILEK–––––––––––––––VWFQNRRAKWRKRE	CSCU015099
C. sculpturatus	PRD	Otp-A	O	Otp	Otp	Otp	KZ494533.1	194962	fwd	QKRHRTRFTPAQLQELERSFAKTHYPDIFMREELAMRIGLTESRVQVWFQNRRAKWKKRK	CSCU015097
C. sculpturatus	PRD	Otp-B	O	Otp	Otp	Otp	KZ493927.1	798748	rev	QKRHRTRFTPTQLQELERSFVKTHYPDIFMREELAVRIGLTESRVQVWFQNRRAKWKKRK	CSCU025909
C. sculpturatus	PRD	Otx-A	O	Otx	Otx	Otx	KZ494476.1	477536	fwd	QRRERTTFTRSQLDVLEALFSKTRYPDIFMREEVAVKINLPESRVQVWFKNRRAKCRQQQ	CSCU008374
C. sculpturatus	PRD	Otx-B	O	Otx	Otx	Otx	KZ494050.1	604325	fwd	QRRERTTFTRAQLDVLEALFSKTRYPDIFMREEVALKINLPESRVQVWFKNRRAKCRQQQ	CSCU005066
C. sculpturatus	PRD	gsb-A	O	gsb	Pax3/7	Pax3/7	KZ494789.1	28552	fwd	QRRSRTTFTAEQLDQLERAFERTQYPDVYTREELAQKTKLTEARVQVWFSNRRARWRKQI	CSCU023561
C. sculpturatus	PRD	gsb-B	O	gsb	Pax3/7	Pax3/7	KZ495297.1	30061	fwd	QRRSRTTFTATQLDELEKAFERTQYPDIYTREELAQRTKLTEARVQVWFSNRRARWRKQM	CSCU025885
C. sculpturatus	PRD	Pax4/6-1	AT	Pax4/6-1	Pax4/6	Pax4/6	KZ493995.1	676561	rev	LQRNRTSFTPEQIEALEKEFERTHYPDVFARERLASKIDLPEARIQVWFSNRRAKWRREE	CSCU004691-CSCU004692
C. sculpturatus	PRD	Pax4/6-2	SC	Pax4/6-2	Pax4/6	Pax4/6	KZ493995.1	484717	fwd	LQRNRTSFTNEQVEALEKEFERTHYPDVFARERLAEKIALPEARIQVWFSNRRAKWRREE	CSCU004685
C. sculpturatus	PRD	Pax4/6-3	AT	Pax4/6-3	Pax4/6	Pax4/6	KZ494740.1	85574	rev	FRRNRTTFSPEQLEVLEEEFEKTHYPCVSTRERLAAKTNLSEARVQVWFSNRRAKWRRHQ	CSCU010913
C. sculpturatus	PRD	Phox-A	SC	Phox	Phox	Phox	KZ494816.1	238052	fwd	QRRIRTTFTSAQLKELERAFQETHYPDIYTREEIAMKTDLTEARVQVWFQNRRAKFRKQE	CSCU015671
C. sculpturatus	PRD	Pitx-A	O	Pitx	Pitx	Pitx	KZ495068.1	36040	rev	QRRQRTHFTSQQLQELEATFARNRYPDMSTREEIAMWTNLTEARVRVWFKNRRAKWRKRE	CSCU020592
C. sculpturatus	PRD	Pitx-B	O	Pitx	Pitx	Pitx	KZ494573.1	69147	fwd	QRRQRTHFTSRQLQELEATFARNRYPDMSTREELAVWTNLTEARVRIWFKNRRAKYRKRE	CSCU007998
C. sculpturatus	PRD	Prop	SC	Prop	Prop	Prop	KZ494562.1	899305	fwd	RRRHRTTFTQEQLQELEAAFAKSHYPDIYCREELARITKLNEARIQVWFQNRRAKYRKQE	CSCU002348
C. sculpturatus	PRD	Prrx	SC	Prrx	Prrx	Prrx	KZ494018.1	496374	rev	PRRNRTTFTANQLSALERVFEKTHYPDAYVREELARKVNLTEGRVQVWFQNRRAKFRRNE	CSCU006574
C. sculpturatus	PRD	Rax-A	O	Rax	Rax	Rax	KZ494533.1	240789	fwd	HRRNRTTFTTYQLHELERAFEKSHYPDVYSREELAMKVNLPEVRVQVWFQNRRAKWRRQE	CSCU015098
C. sculpturatus	PRD	Rax-B	O	Rax	Rax	Rax	KZ494266.1	310861	fwd	HRRNRTTFTTYQLHELERAFEKSHYPDVYCREELAIKVNLPEVRVQVWFQNRRAKWRRQE	CSCU022535
C. sculpturatus	PRD	Repo	SC	Repo	Repo	Repo	KZ494938.1	229886	fwd	KKKTRTTFTAYQLDELERAFQRAPYPDVFAREELALRLNLSESRVQVWFQNRRAKWRKRE	CSCU018539
C. sculpturatus	PRD	Shox	SC	Shox	Shox	Shox	KZ495491.1	47632	rev	QRRSRTNFTLEQLNELERLFDETHYPDAFMREELSQRLGLSEARVQVWFQNRRAKCRKHE	CSCU025915
C. sculpturatus	PRD	Uncx-A	O	Uncx	Uncx	Uncx	KZ494517.1	18996	rev	RRRTRTNFNGWQLEELEKAFEASHYPDVFMREALAMRLDLVESRVQVREFCHDKRSSRKE	CSCU012570
C. sculpturatus	PRD	Uncx-B	O	Uncx	Uncx	Uncx	KZ496826.1	18160	fwd	RKRTRINFNIWQLSELEKAFRASHYPDLYAREALALRLDLVESRVQVWFQNRRAKWRRKE	CSCU024301
C. sculpturatus	PRD	Vsx-1	O	Vsx	Vsx	Vsx	KZ495831.1	176413	fwd	YTLFITIFTSYQLEELEKAFKEAHYPDVYAREMLSLKTDLPEDRIQVWFQNRRAKWRKTE	CSCU022240
C. sculpturatus	PRD	Vsx-2	O	Vsx	Vsx	Vsx	KZ494289.1	217391	fwd	KRRHRTIFTSYQLEELEKAFKEAHYPDVYAREMLSLKTDLPEDRIQVWFQNRRAKWRKTE	CSCU013732
C. sculpturatus	PROS	Prox	SC	Prox	Prox	Prox	KZ495372.1	58675	fwd	GLAMTSTLTPMHLRKAKLMFFYVRYPSSAVLKMYFPDIKFNKNNTAQLVKWFSNFREFYYIQMEKYARQSVSEGVKNNDDLKV	CSCU024206-CSCU024205
C. sculpturatus	SINE	Six1/2-A	O	Six1/2	Six1/2	Six1/2	KZ493987.1	507220	rev	GEETSYCFKEKSRNVLREWYAHNPYPSPREKRELAEATGLTTTQVSNWFKNRRQRDRAAE	CSCU000535
C. sculpturatus	SINE	Six1/2-B	O	Six1/2	Six1/2	Six1/2	KZ493905.1	1391980	rev	GEETSYCFKEKSRNVLREWYAHNPYPSPREKRELAEATGLTTTQVSNWFKNRRQRDRAAE	CSCU019875
C. sculpturatus	SINE	Six3/6-A	O	Six3/6	Six3/6	Six3/6	KZ493987.1	549094	fwd	GEQKTHCFKERTRSLLREWYLQDPYPNPTKKRELAQATGLTPTQVGNWFKNRRQRDRAAA	CSCU000537
C. sculpturatus	SINE	Six3/6-B	O	Six3/6	Six3/6	Six3/6	KZ493905.1	1291928	rev	GEQKTHCFKERTRSLLREWYLQDPYPNPTKKRELAQATGLTPTQVGNWFKNRRQRDRAAA	CSCU019874
C. sculpturatus	SINE	Six4/5-A	O	Six4/5	Six4/5	Six4/5	KZ493987.1	458932	fwd	GEETVYCFKEKSRIALKECYKQNRYPTPDEKRNLASKTGLTLTQVSNWFKNRRQRDRTPH	CSCU000534
C. sculpturatus	SINE	Six4/5-B	O	Six4/5	Six4/5	Six4/5	KZ493905.1	1457835	fwd	GDEINYCFKEKSRKILKEYYRQNHYPNLNEKSVLSEKTGLTLTQVSNWFKNRRQRDRTTK	CSCU019878
C. sculpturatus	TALE	Irx1-A	AT	Irx1	Irx	Irx	KZ494317.1	401538	fwd	NGSRRKNVTRDSTSTLKAWLNEHRKNPYPTKGEKIMLAIITKMTLTQVSTWFANARRRLKKEN	CSCU010447
C. sculpturatus	TALE	Irx1-B	O	Irx1	Irx	Irx	KZ493904.1	761728	rev	NSARRKNVTRDSTTTLKAWLNEHRKNPYPTKGEKIMLAIITKMTLTQVSTWFANARRRLKKEN	CSCU003603
C. sculpturatus	TALE	Irx2-A	AT	Irx2	Irx	Irx	KZ494317.1	446972	fwd	NGARRKNATRETTSTLKAWLNEHRKNPYPTKGEKIMLAIITKMTLTQVSTWFANARRRLKKEN	CSCU010449
C. sculpturatus	TALE	Irx2-B	O	Irx2	Irx	Irx	KZ493904.1	741339	rev	NVARRKNATRETTSTLKAWLNEHRKNPYPTKGEKIMLAIITKMTLTQVSTWFANARRRLKKEN	CSCU003602
C. sculpturatus	TALE	Irx3-A	O	Irx3	Irx	Irx	KZ494663.1	210768	fwd	SAARRKNATRETTNTLKAWLYEHRKNPYPTKGEKIMLAIITKMTLTQVSTWFANARRRLKKEN	CSCU023360
C. sculpturatus	TALE	Irx3-B	AT	Irx3	Irx	Irx	KZ493904.1	700401	rev	SVARRKNATRETTNTLKAWLYEHRKNPYPTKGEKIMLAIITKMTLTQVSTWFANARRRLKKEN	CSCU003601
C. sculpturatus	TALE	Meis	SC	Meis	Meis	Meis	KZ493903.1	302830	rev	RQKKRGIFPKVATNIMRAWLFQHLTHPYPSEDQKKQLAQDTGLTILQVNNWFINARRRIVQPM	CSCU021453
C. sculpturatus	TALE	Mkx	SC	Mkx	Mkx	Mkx	KZ493910.1	342002	rev	RSRQKRQVLQDMAKPLKQWLIRHRNNPYPTKSEKVTLALGSQMTLVQVSNWFANARRRLKNTV	CSCU014654
C. sculpturatus	TALE	Pbx-A	O	Pbx	Pbx	Pbx	KZ493920.1	200167	rev	ARRKRRNFSKQATEILNEYFYSHLSNPYPSEEAKEELARKCGITVSQVSNWFGNKRIRYKKNI	CSCU001243
C. sculpturatus	TALE	Pbx-B	O	Pbx	Pbx	Pbx	KZ496500.1	7118	rev	––RKRRNFSKQATEILNEYFYSHLSNPYPSEEAKEELARKCGITVSQVSNWFGNKRIRYKKNI	CSCU029859
C. sculpturatus	TALE	Pknox	SC	Pknox	Pknox	Pknox	KZ494492.1	384409	fwd	KKQKRGVLPKHATSVMRSWLFQHIVHPYPTEDEKRQIAAQTNLTLLQVNNWFINARRRILQPM	CSCU012140
C. sculpturatus	TALE	Tgif	SC	Tgif	Tgif	Tgif	KZ494847.1	776109	fwd	PRKRRGNLPKESVKILKMWLYEHRYNAYPSDQEKILLSKEANLSVLQVCNWFINARRRILPDM	CSCU001725
C. sculpturatus	UN	Dbx-like-1	RT	Dbx-like	ANTP-un	UN	KZ494127.1	409663	fwd	–KRSRTAFTREQLVTLEKEFKANHYKSSEDKDKLAERLNLHPKKVQVWFQNRRMNYKKEK	CSCU008184
C. sculpturatus	UN	Dbx-like-2	RT	Dbx-like	ANTP-un	UN	KZ494127.1	412523	fwd	EKRSRTAFTRQQLLTLEREFNANHYLSSEEKDKLAERLNLQPRKVQCWFQNRKMKNKKTM	none
C. sculpturatus	UN	Dbx-like-3	RT	Dbx-like	ANTP-un	UN	KZ495541.1	34508	rev	RKRSRTAFTHQQLLTIKRIFNAKHYLSSEETDKLAERLNLQPQKVQVWFRNRRMKKKHTM	none
C. sculpturatus	UN	Dbx-like-4-FS	RT	Dbx-like	ANTP-un	UN	KZ495445.1	414772	fwd	–KRSRTAFTREQLVTLEKEFKANHYLSSEDKDKLAERLNLHPKKVQVWFQNRRMNYKKEK	none
C. sculpturatus	UN	NK2-like	SC	NK2-like	ANTP-un	UN	KZ494019.1	395042	rev	RRKRRVLFSQVQVHELDKVFRRQKYLSATERESLARRLNLSPNQVKIWFQNHRYKLKRLS	CSCU007954
C. sculpturatus	UN	ANTP-un-type-a	O	ANTP-un-type-a	ANTP-un1	UN	KZ494008.1	933615	rev	PAYKLPLTKSYQEHQLEKVFQENKNVHPTDLVILAAEVGLSPREVKTWFEHRLARWRQSQ
C. sculpturatus	UN	ANTP-un-type-a	O	ANTP-un-type-a	ANTP-un1	UN	not found	none	fwd	PSYRLPMVLGFQERELEAAFEHNRNPNFSDLAILAAEMGLPLDAVKMWFENRLARWRVSQ	CSCU000795
C. sculpturatus	UN	Pax3/7-like	SC	Pax3/7-like	PRD-un	UN	KZ494065.1	240618	rev	QRRSRTIFTSEQLESLESVFCKSQYPDIYLREEIARNTKLSEARIQVWFSNRRARWRKQV	CSCU009125
C. sculpturatus	UN	unassigned	SC	unassigned	PRD-un	UN	KZ494016.1	64907	rev	QRRYRTTFTSYQLEELERAFQKTHYPDVFYREELALKIDLTEARVQVWFQNRRAKWRKQE	CSCU004778
C. sculpturatus	UN	Mkx-like	SC	Mkx-like	TALE-un	UN	KZ493930.1	850810	rev	GIRPTCTFSRNVKKILKEWLEQRRSYPYPSKTEKTWLCSQTGLTMKQLETWFANNRRRNLMGK	CSCU007271
C. sculpturatus	UN	Zfhx-like	SC	Zfhx-like	ZF-un	UN	KZ494883.1	217361	fwd	KDQADGILNEETLQILKDYYNANPWRKEFEVSRIAQELGCSSQLVEFWFQSMRTRDKSLN	CSCU018249
C. sculpturatus	ZF	ZfhxHD1-A	O	ZfhxHD1	Zfhx	Zfhx	KZ493973.1	565605	rev	QKRARTRISDEQLKILRAYFDINNSPTEEQLMEMSDKSGLPLKVIKHWFRNTLFKERQRN	CSCU021262
C. sculpturatus	ZF	ZfhxHD1-B	O	ZfhxHD1	Zfhx	Zfhx	KZ494588.1	128480	rev	QKRARTRISDEQLKILRAYFDINNSPTEEQLVEMSEKSGLPLKVIKHWFRNTLFKERQRN	CSCU021822
C. sculpturatus	ZF	ZfhxHD2-A	O	ZfhxHD2	Zfhx	Zfhx	KZ493973.1	565605	rev	KRANRTRFTDYQIKVLQEFFESNAYPKDDDLEYLSKLLNLSPRVIVVWFQNARQKARKVY	CSCU021262
C. sculpturatus	ZF	ZfhxHD2-B	O	ZfhxHD2	Zfhx	Zfhx	KZ494588.1	128480	rev	KRANRTRFTDYQIKVLQEFFETNAYPKDDDLEYLSKMLNLSPRVIVVWFQNARQKARKVY	CSCU021822
C. sculpturatus	ZF	ZfhxHD3-A	O	ZfhxHD3	Zfhx	Zfhx	KZ493973.1	565605	rev	DKRLRTTILPEQLDYLYQKYQMESNPSRKMLESIAREVGLKKRVVQVWFQNTRARERKGQ	CSCU021262
C. sculpturatus	ZF	ZfhxHD3-B	O	ZfhxHD3	Zfhx	Zfhx	KZ494588.1	128480	rev	DKRLRTTILPEQLDYLYQKYQMESNPSRKMLENIAREVGLKKRVVQVWFQNTRARERKGQ	CSCU021822
C. sculpturatus	ZF	ZfhxHD4-A	O	ZfhxHD4	Zfhx	Zfhx	KZ493973.1	565605	rev	GKRFRTQMTTVQLKVMKSIFSEYKTPSMAECEMLGREIGLPKRVVQVWFQNARAKEKKSK	CSCU021262
C. sculpturatus	ZF	ZfhxHD4-B	O	ZfhxHD4	Zfhx	Zfhx	KZ494588.1	128480	rev	NKRFRTQMTTMQLKVMKSIFADYKTPSMAECEMLGREIGLPKRVVQVWFQNARAKEKKSK	CSCU021822
D. silvatica	ANTP	Abox	SC	Abox	Abox	Abox	QLNU02015360.1	177153072	rev	ERKPRQAYSAKQLERLEAEFKVDKYLSVSKRMELSAALNLTEVQIKTWFQNRR	DSIL_00013534-RA
D. silvatica	ANTP	Barhl-A-1	SC	Barhl	Barhl	Barhl	QLNU02003225.1	110132863	rev	QRKARTAFTDHQLQTLEKSFERQKYLSVQDRMELAAKLNLTDTQVKTWYQNRR	DSIL_00031422-RA
D. silvatica	ANTP	Bari	SC	Bari	Bari	Bari	QLNU02015232.1	4367	rev	PRRRRTAFTQAQLAFLERKFRCQKYLSVADRGSVAEALNLTETQVKTWYQNRR	DSIL_00055202-RA
D. silvatica	ANTP	Bsx	SC	Bsx	Bsx	Bsx	QLNU02015270.1	52581546	rev	RRKARTVFSDQQLHGLEKRFEAQRYLSTPERLELATALSLSETQVKTWFQNRRMKHKKQM	none
D. silvatica	ANTP	Cdx-1	RT	Cdx	Cdx	Cdx	QLNU02015270.1	39040652	fwd	KDKYRVVYTDHQRLELEKEFHYCRYITIRRKTELAAMLGLSERQVKIWFQNRRAKERKQA	DSIL_00021163-RA
D. silvatica	ANTP	Cdx-2	RT	Cdx	Cdx	Cdx	QLNU02015270.1	39026185	fwd	KDKYRVVYSEHQRLELEKEFHSTPFINIQRKAELATMLGLSERQIKIWFQNRRAKNRKEA	DSIL_00021162-RA
D. silvatica	ANTP	Dbx-A	O	Dbx	Dbx	Dbx	QLNU02015270.1	67918061	rev	GMMRRAVFSDAQRQGLEKRFQIQKYISKPDRKKLAEKLGLKDSQVKIWFQNRRMKWRNSK	none
D. silvatica	ANTP	Dbx-B	O	Dbx	Dbx	Dbx	QLNU02015360.1	174023471	fwd	GMMRRAVFSDVQRQGLEKRFQLQKYISKPDRKKLAEKLGLKDSQVKIWFQNRRMKWRNSK	DSIL_00062763-RA
D. silvatica	ANTP	Dlx	SC	Dlx	Dlx	Dlx	QLNU02014802.1	161722402	rev	––––––––––––––––––––––––––––––––––––––––––––VKIWFQNRRSKYKKML	none
D. silvatica	ANTP	Dlx	SC	Dlx	Dlx	Dlx	QLNU02015360.1	11215096	rev	MRKPRTIYSSLQLQQLNRRFQRTQYLALPERAELAASLGLTQTQVKIWFQNRRSKYKKML	DSIL_00010227-RA
D. silvatica	ANTP	Emx1-A	AT	Emx1	Emx	Emx	QLNU02014802.1	162705608	fwd	PKRIRTAFSPSQLLTLEHAFEKNHYVVGAERKQLAQDLNLTETQVKVWFQNRRTKHKRQK	DSIL_00028267-RA
D. silvatica	ANTP	Emx1-B	O	Emx1	Emx	Emx	QLNU02015360.1	155549711	rev	PKRIRTAFSPAQLLQLESAFEQNHYVVGTERRQLARNLDLTETQVKVWFQNRRTKHKRQT	DSIL_00058233-RA
D. silvatica	ANTP	Emx2-A	AT	Emx2	Emx	Emx	QLNU02014802.1	162929354	fwd	PKRIRTAFSPSQLLKLEHAFEKNHYVVGAERKQLAQSLSLTETQVKVWFQNRRTKHKRQK	DSIL_00042698-RA
D. silvatica	ANTP	Emx2-B	O	Emx2	Emx	Emx	QLNU02015360.1	155402534	rev	PKRIRTAFSASQLMQLEGAFDKNHYVTGNERKQLADSLNLTETQVKVWFQNRRTKQKRQV	DSIL_00080174-RA
D. silvatica	ANTP	En-A	O	En	En	En	QLNU02015359.1	18361992	fwd	EKRPRTAFTADQLTRLKQEFQENRYLTEKRRQDLARDLKLNESQIKIWFQNKRAKIKKAS	DSIL_00023149-RA
D. silvatica	ANTP	En-B	O	En	En	En	QLNU02015270.1	20657063	fwd	EKRSRTAFSSTQLARLRQEFQTNRYLTEKRRTALATELELSESQVKIWFQNKRAKLKKAA	DSIL_00059288-RA
D. silvatica	ANTP	Evx	SC	Evx	Evx	Evx	QLNU02014176.1	89999120	rev	IRRYRTAFTREQLQRLEKEFSRENYVSRPRRCELAAQLNLPESTIKVWFQNRRMKDKRQR	DSIL_00061275-RA
D. silvatica	ANTP	Gbx-A	O	Gbx	Gbx	Gbx	QLNU02003225.1	15463747	fwd	SRRRRTAFTSEQLLKLEKEFHAKKYLSLTERSQIAHALNLTEVQVKIWFQNRRAKWKRVK	DSIL_00056357-RA
D. silvatica	ANTP	Gbx-B	O	Gbx	Gbx	Gbx	QLNU02015360.1	98153779	rev	CRRRRTAFTSEQLLELEKEFHSKKYLSLTERSQIAHSLKLSEVQVKIWFQNRRAKWKRVK	DSIL_00053803-RA
D. silvatica	ANTP	Hhex	SC	Hhex	Hhex	Hhex	QLNU02015003.1	59067738	fwd	RRGIQIRFTYEQIKSLEDCFTDKKYLTASDRQTLSHQLGLTERQ	DSIL_00018999-RA
D. silvatica	ANTP	lab-A	O	lab	lab	Hox1	QLNU02003225.1	121196573	rev	AGTGRTNFTTKQLTELEKEFHFNKYLTRARRIEIANVLTLNETQVKIWFQNRRMKQKKRM	DSIL_00007040-RA
D. silvatica	ANTP	lab-B	O	lab	lab	Hox1	QLNU02015360.1	291722483	rev	PGTGRTNFTTKQLTELEKEFHFNKYLTRARRIEIATALHLNETQVKIWFQNRRMKQKKRM	DSIL_00015534-RA
D. silvatica	ANTP	pb-A	O	pb	pb	Hox2	QLNU02003225.1	121384619	fwd	PRRLRTAYTNTQLLELEKEFHFNKYLCRPRRIEIAASLDLTERQVKVWFQNRRMKHKRQT	DSIL_00010493-RA
D. silvatica	ANTP	pb-B	O	pb	pb	Hox2	QLNU02015360.1	291471349	rev	PRRLRTAYTNTQLLELEKEFHFNKYLCRPRRIEIAASLDLTERQVKVWFQNRRMKHKRQT	DSIL_00014270-RA
D. silvatica	ANTP	Hox3-A	O	Hox3	Hox3	Hox3	QLNU02003225.1	121572887	fwd	PKRARTAFTNAQLLELEKEFHTNKYICRPKRQQLSEMLKLTERQIKIWFQNRRMRYKKDQ	DSIL_00063023-RA
D. silvatica	ANTP	Hox3-B	O	Hox3	Hox3	Hox3	QLNU02015360.1	291224561	rev	SKRARTAYTSAQLVELEKEFLFNRYLCRPRRIEMAALLNLTERQIKIWFQNRRMKYKKEQ	DSIL_00024104-RA
D. silvatica	ANTP	Dfd-A	O	Dfd	Dfd	Hox4	QLNU02003225.1	121944403	fwd	PKRQRTAYTRHQILELEKEFHFNRYLTRRRRIEIAHALCLSERQIKIWFQNRRMKWKKDN	none
D. silvatica	ANTP	Dfd-B	O	Dfd	Dfd	Hox4	QLNU02015360.1	290661500	rev	PKRQRTAYTRHQILELEKEFHFNRYLTRRRRIEIAHALCLSERQIKIWFQNRRMKWKKDN	DSIL_00015686-RA
D. silvatica	ANTP	Scr-A	O	Scr	Scr	Hox5	QLNU02003225.1	115249386	fwd	TKRQRTSYTRYQTLELEKEFHFNRYLTRRRRIEIAHALCLSERQIKIWFQNRRMKWKKEH	DSIL_00023025-RA
D. silvatica	ANTP	abd-A-A	O	abd-A	abd-A	Hox6-8	QLNU02003225.1	114110487	fwd	RRRGRQTYTRFQTLELEKEFHFNHYLTRRRRIEIAHALCLTERQIKIWFQNRRMKLKKEL	DSIL_00056982-RA
D. silvatica	ANTP	abd-A-B	O	abd-A	abd-A	Hox6-8	QLNU02015360.1	289369612	fwd	RRRGRQTYTRFQTLELEKEFHFNHYLTRRRRIEIAHALCLTERQIKIWFQNRRMKLKKEL	DSIL_00020305-RA
D. silvatica	ANTP	Antp-A	O	Antp	Antp	Hox6-8	QLNU02003225.1	114624092	rev	RKRGRQTYTRYQTLELEKEFHFNRYLTRRRRIEIAHALCLTERQIKIWFQNRRMKWKKEN	DSIL_00034016-RA
D. silvatica	ANTP	Antp-B	O	Antp	Antp	Hox6-8	QLNU02015360.1	290356353	fwd	RKRGRQTYTRYQTLELEKEFHFNRYLTRRRRIEIAHALCLTERQIKIWFQNRRMKWKKEN	DSIL_00036683-RA
D. silvatica	ANTP	ftz-B	SC	ftz	ftz	Hox6-8	QLNU02015360.1	289799908	rev	PKRTRQTYTRYQTLELEKEFHFNHYLTRRRRIEIAHTLGLTERQIKIWFQNRRMKAKKDG	DSIL_00023711-RA
D. silvatica	ANTP	Ubx-A	O	Ubx	Ubx	Hox6-8	QLNU02003225.1	114355030	fwd	RRRGRQTYTRYQTLELEKEFHTNHYLTRRRRIEMAHALCLTERQIKIWFQNRRMKLKKEI	DSIL_00041821-RA
D. silvatica	ANTP	Ubx-B	O	Ubx	Ubx	Hox6-8	QLNU02015360.1	289091967	rev	RRRGRQTYTRYQTLELEKEFHTNHYLTRRRRIEMAHALCLTERQIKIWFQNRRMKLKKEI	DSIL_00048860-RA
D. silvatica	ANTP	Abd-B-A	O	Abd-B	Abd-B	Hox9-15	QLNU02003225.1	113756992	rev	VRKKRKPYSKFQTLELEKEFLFNAYVSKQKRWELARNLNLTERQVKIWFQNRRMKSKKNS	DSIL_00056288-RA
D. silvatica	ANTP	Abd-B-B	O	Abd-B	Abd-B	Hox9-15	QLNU02015360.1	288828077	fwd	VRKKRKPYSKFQTLELEKEFLFNAYVSKQKRWELARNLNLTERQVKIWFQNRRMKSKKTS	DSIL_00064897-RA
D. silvatica	ANTP	Lbx-A	O	Lbx	Lbx	Lbx	QLNU02015270.1	14678463	fwd	KRKSRTAFTNHQIFELEKRFLYQKYLSPADRDEIAQSLGLTNAQVITWFQNRRAKLKRDM	DSIL_00051144-RA
D. silvatica	ANTP	Lbx-B	O	Lbx	Lbx	Lbx	QLNU02015360.1	172010711	rev	KRKSRTAFTNHQIFELEKRFLYQKYLSPADRDEIAQSLGLTNAQVITWFQNRRAKLKRDM	DSIL_00024505-RA
D. silvatica	ANTP	Mnx	SC	Mnx	Mnx	Mnx	QLNU02015270.1	20866932	rev	TRRPRTAFTSQQLLELENQFKMNKYLSRPKRFEVATNLMLTETQVKIWFQNRRMKWKRSK	DSIL_00026489-RA
D. silvatica	ANTP	Msx1-A	AT	Msx1	Msx	Msx	QLNU02015270.1	3931074	rev	NRKPRTPFTTQQLSTLEKKFRTKQYLSISERAEFSGSLNLTETQVKIWFQNRRAKEKRLK	DSIL_00035739-RA
D. silvatica	ANTP	Msx1-B	O	Msx1	Msx	Msx	QLNU02015360.1	25925062	rev	NRKPRTPFTTQQLLALERKFRSKQYLSIAERAEFSSSLSLTETQVKIWFQNRRAKEKRLK	DSIL_00036469-RA
D. silvatica	ANTP	Msx2-A-1	AT	Msx2	Msx	Msx	QLNU02015003.1	48962490	rev	NRKPRTPFTTQQLLALERKFRSKQYLSIAERAEFSSSLNLTETQVKIWFQNRRAKEKRLK	DSIL_00022753-RA
D. silvatica	ANTP	Msx2-A-2	RT	Msx2	Msx	Msx	QLNU02015003.1	48965656	rev	NRKPRTPFTTQQLLALERKFRSKQYLSIAERAEFSSSLNLTETQVKIWFQNRRAKKKRLM	DSIL_00022752-RA
D. silvatica	ANTP	Msx2-B	O	Msx2	Msx	Msx	QLNU02015360.1	224439335	fwd	NRKPRTPFTTQQLLALERKFRSKQYLSIAERAEFSSSLSLTETQVKIWFQNRRAKEKRLK	DSIL_00050822-RA
D. silvatica	ANTP	Msxlx	SC	Msxlx	Msxlx	Msxlx	QLNU02014802.1	2437459	rev	HRNPRIPFTGCQVSALENKFCQTKYLNSSEVSQMSKKLQISDSRV	none
D. silvatica	ANTP	NK1-B-1	RT	NK1	NK1	NK1	QLNU02015360.1	150450871	rev	PRRARTAFTYEQLVALENKFKTTRYLSVCERLNLALSLRLTETQVKIWFQNRRTKWKKQN	DSIL_00069480-RA
D. silvatica	ANTP	NK1-B-2	RT	NK1	NK1	NK1	QLNU02015360.1	150790650	fwd	PRRARTAFTYEQLVALENKFKTTRYLSVCERLNLALSLRLTETQVKIWFQNRRTKWKKQN	DSIL_00015135-RA
D. silvatica	ANTP	NK2.1	SC	NK2.1	NK2.1	NK2.1	QLNU02014176.1	6654273	rev	RRKRRVLFTQQQVYELERRFKQQKYLSAPEREHLASLIHLTPTQV	DSIL_00021777-RA
D. silvatica	ANTP	NK2.2-A	O	NK2.2	NK2.2	NK2.2	QLNU02014802.1	2509334	rev	KRKRRVLFSKAQTYELERRFRQQRYLSAPEREHLASIIRLTPTQVKIWFQNHRYKTKRAR	DSIL_00038786-RA
D. silvatica	ANTP	NK2.2-B	O	NK2.2	NK2.2	NK2.2	QLNU02015360.1	170306661	fwd	KRKRRVLFSKAQTYELERRFRQQRYLSAPEREHLASIIRLTPTQVKIWFQNHRYKTKRAR	DSIL_00003857-RA
D. silvatica	ANTP	NK3-A	O	NK3	NK3	NK3	QLNU02015270.1	14617707	rev	KKRSRAAFSHTQVFELERRFSHQRYLSGTERAELAQKLKLTETQVKIWFQNRRYKTKRRQ	DSIL_00005496-RA
D. silvatica	ANTP	NK3-B	O	NK3	NK3	NK3	QLNU02003044.1	19729	fwd	SKRTRTKFSYDQLHFLKERFCRQRYLSSLERQELAQSLQLTETQVKIWFQNKRYKIKRHP	DSIL_00055895-RA
D. silvatica	ANTP	NK4-A	O	NK4	NK4	NK4	QLNU02015270.1	5135410	rev	RRKPRVLFSQQQVYELERRFKQQRYLSAPEREQLASVLKLTSTQVKIWFQNRRYKCKRQR	DSIL_00075722-RA
D. silvatica	ANTP	NK4-B-1	O	NK4	NK4	NK4	QLNU02015360.1	172608153	rev	XXXXXXXXXXXXXXXXXXXXXXXXXLSAPERDQLAASLKLTSTQVKIWFQNRRYKSKRMH	DSIL_00053391-RA
D. silvatica	ANTP	NK4-B-2	RT	NK4	NK4	NK4	QLNU02015360.1	172614765	fwd	KRKPRILFSQNQVSELEKRFNLQRYLSAPERDQLAASLKLTSTQVKIWFQNRRYKSKRMH	DSIL_00001964-RA
D. silvatica	ANTP	NK5-A	O	NK5	NK5	NK5	QLNU02015360.1	125649294	fwd	KKKTRTVFTRSQVFQLESTFDMKRYLSSSERAGLAASLHLTETQVKIWFQNRRNKWKRQL	DSIL_00061019-RA
D. silvatica	ANTP	NK5-B	O	NK5	NK5	NK5	QLNU02015360.1	150936868	rev	KKKTRTVFTRSQVYQLEATFEMKRYLSSTERATLASSLNLTETQVKIWFQNRRNKWKRQI	DSIL_00076761-RA
D. silvatica	ANTP	NK6-A	SC	NK6	NK6	NK6	QLNU02015360.1	123652672	fwd	VKHTRPTFSGHQIYVLEKTFEQSKYLAGPERAKLAYALGMAESQVKVWFQNRRTKWRKKH	DSIL_00058149-RA
D. silvatica	ANTP	NK7-A	O	NK7	NK7	NK7	QLNU02015270.1	15173338	fwd	KKKARTTFTGRQIFELEKQFEIKKYLSSSERAEMAKLLNVTETQVKIWFQNRRTKWKKQD	DSIL_00016061-RA
D. silvatica	ANTP	NK7-B	O	NK7	NK7	NK7	QLNU02015360.1	246569199	fwd	RKKARTTFTGRQIFELEKQFEIKKYLSSSERADMAKLLNVTETQ	DSIL_00020654-RA
D. silvatica	ANTP	Noto-B	SC	Noto	Noto	Noto	QLNU02003225.1	14752208	fwd	AKRIRTIFTPEQLERLETEFERQQYMVGPERLYLASALNLTEAQVKVWFQNRRIKWRKQH	DSIL_00042826-RA
D. silvatica	ANTP	Ro-B	SC	Ro	Ro	Ro	QLNU02003225.1	54364400	rev	QRRQRTTFTSEQTLRLEMEYHRNEYISRPRRFELAESLDLTETQIKIWFQNRRAKDKRIE	DSIL_00032138-RA
D. silvatica	ANTP	Tlx-A	O	Tlx	Tlx	Tlx	QLNU02015270.1	14451679	fwd	RKKPRTSFTRMQICELEKRFHKQKYLASAERASLAKQLKMTDAQVKTWFQNRRTKWR	DSIL_00019922-RA
D. silvatica	ANTP	Tlx-B	O	Tlx	Tlx	Tlx	QLNU02015360.1	172498825	rev	RKKPRTSFTRMQICELEKRFHKQKYLASAERAALAKQLKMTDAQVKTWFQNRRTKWR	none
D. silvatica	CUT	Cux-A	O	Cux	Cux	Cux	QLNU02015003.1	25445277	rev	AKKPRILFSEEQKEALRLAYTLDPYPSTAVMEFLSNELGLSVRTITNWFHNHRMRLKQLS	DSIL_00005160-RA
D. silvatica	CUT	Cux-B	O	Cux	Cux	Cux	QLNU02015003.1	16864128	rev	AKKPRVLFTEEQKEALRLAFTLDPYPSTATIEFLATELNLSVRTITNWFHNHRMRMKQHG	DSIL_00013557-RA
D. silvatica	CUT	Onecut-A	O	Onecut	Onecut	Onecut	QLNU02015003.1	157736311	rev	PKKPRLVFTDLQRRTLQAIFKETKRPSKEMQITISQQLGLELSTVGNFFMNARRRSQDKWQ	none
D. silvatica	CUT	Onecut-B	O	Onecut	Onecut	Onecut	QLNU02003225.1	49350620	rev	PKKPRLVFTDLQRRTLQAIFKETKRPSKEMQITISQQLGLELSTVGNFFMNARRRSQDKWQ	DSIL_00031958-RA
D. silvatica	CUT	SatB	SC	SatB	SatB	SatB	QLNU02015003.1	123590124	fwd	––LDGRLTFHPTKELPIMRDWFHGCRNPSRRTLQMYVDTLNQGPVRQQERPKVTLTTLKNWWKNEKQRERKQK	none
D. silvatica	HNF	Hmbox-A	O	Hmbox	Hmbox	Hmbox	QLNU02014176.1	124249661	rev	LKRERFTFKAAHLAVLERYYEKDPYPDSQTREQIVDECNKAVERADRPLADRERVTLPVVNNWFNNRRKEAKKQL	DSIL_00024733-RA
D. silvatica	HNF	Hmbox-B	O	Hmbox	Hmbox	Hmbox	QLNU02015360.1	773696	rev	LKRERFTFKGAHLSVLERYYEQDPYPDTHVRELIVEECNKAAEKSEWPLSDKDTVTLPVVNNWFNNRRKDAKKQM	none
D. silvatica	LIM	Isl	SC	Isl	Isl	Isl	QLNU02014176.1	39110692	fwd	PTRVRTVLNEKQLHTLRTCYAANPRPDALMKEQLVEMTGLSPRVIRVWFQNKRCKDKKKS	DSIL_00053353-RA
D. silvatica	LIM	Lhx1/5-A	O	Lhx1/5	Lhx1/5	Lhx1/5	QLNU02015359.1	65946019	rev	RRGPRTTIKAKQLETLKAAFAATPKPTRHIREQLAQETGLNMRVIQVWFQNRRSKERRMK	none
D. silvatica	LIM	Lhx1/5-B	O	Lhx1/5	Lhx1/5	Lhx1/5	QLNU02015003.1	26233738	fwd	RRGPRTTIKAKQLETLKAAFAATPKPTRHIREQLAQETGLNMRVIQVWFQNRRSKERRMK	DSIL_00063179-RA
D. silvatica	LIM	Lhx2/9-1-A	AT	Lhx2/9-1	Lhx2/9	Lhx2/9	QLNU02003225.1	92308807	fwd	PKRMRTSFKHHQLRAMKSYFAINHNPDAKDLKQLSQKTGLSKRVLQVWFQNARAKWRRNL	DSIL_00059580-RA
D. silvatica	LIM	Lhx2/9-2-A	AT	Lhx2/9-2	Lhx2/9	Lhx2/9	QLNU02003225.1	92435724	fwd	TKRMRTSFKHHQLRTMKSYFAINQNPDAKDLKQLAQKTGLSKRVLQVWFQNARAKWRRNN	DSIL_00026404-RA
D. silvatica	LIM	Lhx2/9-2-B	O	Lhx2/9-2	Lhx2/9	Lhx2/9	QLNU02015270.1	96794809	fwd	TKRMRTSFKHHQLRTMKSYFAINQNPDAKDLKQLAQKTGLSKRVLQVWFQNARAKWRRNN	DSIL_00027289-RA
D. silvatica	LIM	Lhx3/4-A	O	Lhx3/4	Lhx3/4	Lhx3/4	QLNU02015003.1	40100885	fwd	NKRSRTMISAAQQEALKEAYQDSSKPSRLIREKLAYKTGLDMRVVQVWFQNRRAKEKRLQ	DSIL_00078422-RA
D. silvatica	LIM	Lhx3/4-B	O	Lhx3/4	Lhx3/4	Lhx3/4	QLNU02003225.1	110588103	fwd	NKRPRNHITAKRLES–SNSVQQQPETCRDTCGNSCPDTGLDMRVVQ	DSIL_00036083-RA
D. silvatica	LIM	Lmx	SC	Lmx	Lmx	Lmx	QLNU02003225.1	102601518	rev	PKRPRTILTTAQRRAFKASFEISQKPCRKVRESLAKETGLSVRIVQVWFQNQRAKVRNMS	none
D. silvatica	POU	Pou2	SC	Pou2	Pou2	Pou2	QLNU02003225.1	70831334	fwd	RRKKRTSIETTVRLALEKAFLQNPKPTSEEITMLAESLAMEKEVVRVWFCNRRQKEKRIN	DSIL_00000410-RA
D. silvatica	POU	Pou3-B	SC	Pou3	Pou3	Pou3	QLNU02015359.1	69022734	rev	KRKKRTSIEVSVKGALENHFHKQPKPSAQEITALADSLQLEKEVVRVWFCNRRQKEKRMT	DSIL_00054971-RA
D. silvatica	POU	Pou4-A	O	Pou4	Pou4	Pou4	QLNU02015360.1	141728853	fwd	KKRKRTSIAAPEKRSLEAYFAVQPRPSGEKIAAIAEKLDLKKNVVRVWFCNQRQKQKRMK	DSIL_00041022-RA
D. silvatica	POU	Pou4-B	O	Pou4	Pou4	Pou4	QLNU02014802.1	18778120	rev	KKRKRTSIAAPEKRSLEAYFAVQQRPSGEKIAAIAEKLDLKKSVVRVWFCNQRQKQKRMK	DSIL_00014162-RA
D. silvatica	POU	Pou6	SC	Pou6	Pou6	Pou6	QLNU02015360.1	300472419	rev	KRKRRTSFTPAALDILNQFFEKNTHPTGLEMTELAEHLNYDREVVRVWFCNKRQALKNTI	DSIL_00012687-RA
D. silvatica	PRD	Arx1	AT	Arx1	Arx	Arx	QLNU02015003.1	169510097	rev	QRRYRTTFTSYQLEELEKAFSRTHYPDVFTREELAMRVDLTEARVQVWFQNRRAKWRKQE	DSIL_00002289-RA
D. silvatica	PRD	Arx2	AT	Arx2	Arx	Arx	QLNU02014176.1	49475294	rev	QRRYRTTFTPQQLEELERAFCRSHYPDVFNREDIATRIDLSEARVQ	DSIL_00060916-RA
D. silvatica	PRD	CG11294	SC	CG11294	CG11294	CG11294	QLNU02003225.1	109336916	rev	–RRNRTTFNPQQLSELETLFQRTHYPDVFLREEVAKKINLSEARVQ	DSIL_00042550-RA
D. silvatica	PRD	Drgx-B	O	Drgx	Drgx	Drgx	QLNU02015270.1	96979717	fwd	QRRNRTTFTVQQLEELEKAFAQTHYPDVFTREDLAMKISLTEARVQVWFQNRRAKWRKAE	DSIL_00020959-RA
D. silvatica	PRD	Gsc	SC	Gsc	Gsc	Gsc	QLNU02015359.1	28774994	rev	KRRHRTIFTEEQLEQLESAFERTHYPDVLLREELALRVDLKEERVEV	DSIL_00066683-RA
D. silvatica	PRD	Hbn	SC	Hbn	Hbn	Hbn	QLNU02014176.1	23149921	fwd	IRRSRTTFTTYQLHQLERAFEKTQYPDVFTREELAVRLDLSEARVQVWFQNRRAKWRKRE	DSIL_00034716-RA
D. silvatica	PRD	Otp	SC	Otp	Otp	Otp	QLNU02014176.1	22886507	rev	QKRHRTRFTPAQLQELERSFSKTHYPDIFMREELAMRIGLTESRVQVWFQNRRAKWKKRK	DSIL_00000441-RA
D. silvatica	PRD	Otx-A-1	RT	Otx	Otx	Otx	QLNU02015003.1	112669779	fwd	QRRERTTFTRSQLEVLESCFGKNKYPDIFLREKIAQDISLPESRIQVWFKNRRAKYRQQQ	none
D. silvatica	PRD	Otx-A-2	RT	Otx	Otx	Otx	QLNU02015003.1	112764973	rev	QRRERTTFTRSQLEILESNFSKNRYPDVFMREKIADQIGLQEPRVQ	DSIL_00047665-RA
D. silvatica	PRD	Otx-B	O	Otx	Otx	Otx	QLNU02015360.1	166863487	rev	QRRERTTFTRAQLDVLETLFSKTRYPDIFMREEVALKINLPESRVQ	DSIL_00013374-RA
D. silvatica	PRD	gsb-B	SC	gsb	Pax3/7	Pax3/7	QLNU02014802.1	125226970	fwd	QRRARTTFTAQQLDELERAFERTQYPDIYTREELAQRTKLSEARVQ	DSIL_00030407-RA
D. silvatica	PRD	prd-A	AT	prd	Pax3/7	Pax3/7	QLNU02015360.1	160934968	fwd	QRRSRTTFSAEQLEELERAFERTQYPDVYTREELAQRTRLTEARVQVWFSNRRARWRKQL	none
D. silvatica	PRD	Pax4/6-1	AT	Pax4/6-1	Pax4/6	Pax4/6	QLNU02014802.1	20622282	rev	LQRNRTSFTPEQIEALEKEFERTHYPDVFARERLAAKIDLPEARIQVWFSNRRAKWRREE	none
D. silvatica	PRD	Pax4/6-2	SC	Pax4/6-2	Pax4/6	Pax4/6	QLNU02015360.1	160300445	fwd	LQRNRTSFTTQQMDLLEKEFQKTRYPDLFARERLAAKTNLSETRIQVWFSNRRAKWRREE	DSIL_00032496-RA
D. silvatica	PRD	Pax4/6-3-A	O	Pax4/6-3	Pax4/6	Pax4/6	QLNU02015359.1	18884418	rev	FRRNRTTFSPEQLEVLEEEFEKTHYPCVSTRERLAAKTNLSEARVQVWFSNRRAKWRRHQ	DSIL_00021243-RA
D. silvatica	PRD	Pax4/6-3-B-1	O	Pax4/6-3	Pax4/6	Pax4/6	QLNU02003225.1	38581012	rev	FRRNRTTFTSGQLKVLEAEFARTHYPCIRTRER	none
D. silvatica	PRD	Pax4/6-3-B-2	RT	Pax4/6-3	Pax4/6	Pax4/6	QLNU02014802.1	7451521	rev	FRRNRTTFTSGQLKVLEAEFARTHYPCIRTRERLAVQTKLPEARVQ	DSIL_00062853-RA
D. silvatica	PRD	Phox-A-2	RT	Phox	Phox	Phox	QLNU02015003.1	162944713	fwd	QRRIRTTFTSAQLKELERAFQETHYPDIYTREEIAMKTDLTEARVQ	DSIL_00030193-RA
D. silvatica	PRD	Phox-A-3	RT	Phox	Phox	Phox	QLNU02015003.1	161884311	fwd	––––––––––––––––––––––––––––––––––––––––––––––VWFQNRRAKFRKQE	none
D. silvatica	PRD	Phox-B	O	Phox	Phox	Phox	QLNU02014176.1	8633741	rev	QRRIRTTFTSAQLKELERAFQETHYPDIYTREEIAMKTDLTEARVQVWFQNRRAKFRKQE	DSIL_00024554-RA
D. silvatica	PRD	Pitx-A	O	Pitx	Pitx	Pitx	QLNU02014176.1	103208259	rev	QRRQRTHFTSQQLQELEATFARNRYPDMSTREEIAMWTNLTEARVRVWFQNRRAKWRRQE	DSIL_00058744-RA
D. silvatica	PRD	Pitx-B	O	Pitx	Pitx	Pitx	QLNU02003225.1	30214376	rev	QRRQRTHFSSHQLQELEATFARNRYPDMSAREEIALWTNLTEARVRVWFKNRRAKWRKRE	DSIL_00030482-RA
D. silvatica	PRD	Prop	SC	Prop	Prop	Prop	QLNU02015003.1	43520299	fwd	RRRHRTTFTQEQLQELEAAFAKSHYPDIYCREELARITKLNEARIQVWFQNRRAKYRKQE	DSIL_00051377-RA
D. silvatica	PRD	Prrx	SC	Prrx	Prrx	Prrx	QLNU02015360.1	243381331	fwd	PRRSRTTFSAQQLNALEKIFEKTHYPDAFVREELAKKVNLSEARVQVWFQNRRAKFRRNE	DSIL_00065525-RA
D. silvatica	PRD	Rax-A	O	Rax	Rax	Rax	QLNU02014176.1	23225047	fwd	HRRNRTTFTTYQLHELERAFEKSHYPDVYSREELAMKVNLPEVRVQVWFQNRRAKWRRQE	DSIL_00057783-RA
D. silvatica	PRD	Repo	SC	Repo	Repo	Repo	QLNU02015270.1	28149525	rev	KKKTRTTFTAYQLEELERAFQRAPYPDVFAREELALRLVLSESRVQ	DSIL_00004821-RA
D. silvatica	PRD	Shox	SC	Shox	Shox	Shox	QLNU02014176.1	149108713	rev	QRRSRTNFTLEQLNELERLFDETHYPDAFMREELSQRLGLSEARVQVWFQNRRAKCRKHE	DSIL_00054954-RA
D. silvatica	PRD	Uncx-A	O	Uncx	Uncx	Uncx	QLNU02014176.1	128425300	fwd	RRRTRTNFNGWQLEELEKAFEASHYPDVFMREALAMRLDLVESRVQVWFQNRRAKWRKRE	DSIL_00016569-RA
D. silvatica	PRD	Uncx-B	O	Uncx	Uncx	Uncx	QLNU02015359.1	15022241	fwd	RRRTRTNFNGWQLEELEKAFEASHYPDVFMREALAMRLDLVESRVQ	DSIL_00033125-RA
D. silvatica	PRD	Vsx	SC	Vsx	Vsx	Vsx	QLNU02015360.1	261128823	rev	––––RTIFTSYQLEELEKAFKDAHYPDVYAREMLSLKTDLPEDRIQVWFQNRRAKWRKTE	DSIL_00014643-RA
D. silvatica	PROS	Prox	SC	Prox	Prox	Prox	QLNU02015003.1	112509550	fwd	–HTSTLTPMHLRKAKLMFFYARYPSSAVLKMYFPDIKFNKNNTAQLVKWFSNFREFYYIQMEKYARQAMSEGIKASEDLKVTPDSELLRV	DSIL_00041849-RA
D. silvatica	SINE	Six3/6-B	O	Six3/6	Six3/6	Six3/6	QLNU02015360.1	50266011	fwd	GEQKTHCFKERTRSLLREWYLQDPYPNPTKKRELAQATGLTPTQVGNWFKNRRQRDRAAA	DSIL_00035849-RA
D. silvatica	SINE	Six4/5-A	O	Six4/5	Six4/5	Six4/5	QLNU02013614.1	16372102	fwd	GEIVVYSFKVGSREALCKFYAQNTYPNKFEKKLLAKKTNLSTNQICNWFKNRRQRDRVSK	DSIL_00034214-RA
D. silvatica	SINE	Six4/5-B	O	Six4/5	Six4/5	Six4/5	QLNU02015360.1	253609609	fwd	GEETVYCFKEKSRIALKDCYKQNRYPTPDEKKGLAKKTGLTLTQVSNWFKNRRQRDRTPH	DSIL_00041878-RA
D. silvatica	TALE	Irx1-A	AT	Irx1	Irx	Irx	QLNU02014176.1	94412297	rev	NGARRKNVTRDSTSTLKAWLNEHRKNPYPTKGEKIMLAIITKMTLTQVSTWFANARRRLKKEN	DSIL_00000462-RA
D. silvatica	TALE	Irx1-B	O	Irx1	Irx	Irx	QLNU02015270.1	125274615	rev	NGARRKNVTRDSTSTLKAWLNEHRKNPYPTKGEKIMLAIITKMTLTQVSTWFANARRRLKKEN	DSIL_00022281-RA
D. silvatica	TALE	Irx2-A	AT	Irx2	Irx	Irx	QLNU02014176.1	94137647	rev	NGARRKNATRETTSTLKAWLNEHRKNPYPTKGEKIMLAIITKMTLTQVSTWFANARRRLKKEN	DSIL_00056697-RA
D. silvatica	TALE	Irx2-B	O	Irx2	Irx	Irx	QLNU02015270.1	125411708	fwd	NGARRKNATRETTSTLKAWLNEHRKNPYPTKGEKIMLAIITKMTLTQVSTWFANARRRLKKEN	DSIL_00067618-RA
D. silvatica	TALE	Irx3-A	O	Irx3	Irx	Irx	QLNU02014176.1	94725247	fwd	SEARRRNATRETTSTLKAWLNEHRKNPYPTKGEKIMLAIITKMTLTQVSTWFANARRRLKKEN	DSIL_00029678-RA
D. silvatica	TALE	Irx3-B	AT	Irx3	Irx	Irx	QLNU02015270.1	125573114	rev	SVARRKNATRETTNTLKAWLYEHRKNPYPTKGEKIMLAIITKMTLTQVSTWFANARRRLKKEN	DSIL_00047299-RA
D. silvatica	TALE	Meis-A	O	Meis	Meis	Meis	QLNU02015360.1	253813137	fwd	RQKKRGIFPKVATNIMRAWLFQHLTHPYPSEDQKKQLAQDTGLTILQVNNW	none
D. silvatica	TALE	Meis-B	O	Meis	Meis	Meis	QLNU02015359.1	11034732	rev	QQKKRGIFPKVATNIMRAWLFQHLTHPYPSEDQKKQLAQDTGLTILQVNNW	DSIL_00064973-RA
D. silvatica	TALE	Pbx-A	O	Pbx	Pbx	Pbx	QLNU02003225.1	103133533	rev	FRRKRRNFSKQATEILNEYFYSHLSNPYPSEEAKEELARKCGITVSQVSNWFGNKRIRYKKNI	DSIL_00049843-RA
D. silvatica	TALE	Pbx-B	O	Pbx	Pbx	Pbx	QLNU02015360.1	218926078	rev	CRRKRRNFSKQATEILNEYFYSHLSNPYPSEEAKEELARKCGITVSQVSNWFGNKRIRYKKNI	DSIL_00005706-RA
D. silvatica	TALE	Pknox-1	RT	Pknox	Pknox	Pknox	QLNU02003225.1	70615329	fwd	KKQKRGVLPKHATSIMRSWLFQHIV	DSIL_00007616-RA
D. silvatica	TALE	Pknox-2	RT	Pknox	Pknox	Pknox	QLNU02003225.1	70617122	rev	–––––––––––––––––––––––––HPYPTEEEKKQIAAQTNLTLLQVNNW	none
D. silvatica	TALE	Pknox-3	RT	Pknox	Pknox	Pknox	QLNU02003225.1	96077449	fwd	KKQKRGVLPKHATSIMRSWLFQHIV	DSIL_00020448-RA
D. silvatica	TALE	Tgif-B	SC	Tgif	Tgif	Tgif	QLNU02015360.1	149119880	fwd	GRKRRGNLPKESVQLLRMWLYEHRYSAYPSEEEKAQLAIDAKLTQLQVCNWFINARRRILPDI	DSIL_00050085-RA
D. silvatica	UN	ANTP-un-type-c	SC	ANTP-un	ANTP-un	UN	QLNU02015360.1	177549247	fwd	RHSGTQKFSFSPFQVRILGAEFETNHYLTKERRQRLSISLNITENQVWFQFRFFPEFSIF	none
D. silvatica	UN	Meox-like	SC	Meox-like	ANTP-un	UN	QLNU02015360.1	224591366	rev	RGLPATSFSKHQVLVLKELFAADPYLTKERRKSVSMEMKITEKQV	none
D. silvatica	UN	Mkx-like	SC	Mkx-like	TALE-un	UN	QLNU02015359.1	23528891	rev	GRRPKNTLSWDARKVLKKWLGKHIKNPYPSRQEKWKMAEKANITLKQVDNWFANARRRNQLVL	DSIL_00018195-RA
D. silvatica	ZF	ZfhxHD1-A	O	ZfhxHD1	Zfhx	Zfhx	QLNU02015360.1	315583424	rev	QKRARTRISDEQLKILRTYFDINNSPTEEQLIEMSEKSGLPLKVIKHWFRNTLFKERQRN	DSIL_00058432-RA
D. silvatica	ZF	ZfhxHD1-B	O	ZfhxHD1	Zfhx	Zfhx	QLNU02014802.1	164094685	rev	QKRARTRINDDQLKILRAYFDINNSPTEEQLIEMSEKSGLPLKVIKHWFRNTLFKERQRN	DSIL_00003797-RA
D. silvatica	ZF	ZfhxHD2-A	O	ZfhxHD2	Zfhx	Zfhx	QLNU02015360.1	315582659	rev	KRANRTRFTDYQIKVLQEFFESNAYPKDDDLEYLSKLLNLSPRVIVVWFQNARQKARKVY	DSIL_00058432-RA
D. silvatica	ZF	ZfhxHD2-B	O	ZfhxHD2	Zfhx	Zfhx	QLNU02014802.1	164093944	rev	KRANRTRFTDYQIKVLQEFFETNAYPKDDDLEYLSKLLTLSPRVIVVWFQNARQKARKVY	DSIL_00003797-RA
D. silvatica	ZF	ZfhxHD3-A	O	ZfhxHD3	Zfhx	Zfhx	QLNU02015360.1	315581981	rev	DKRLRTTILPEQLDYLYQKYQIESNPSRKMLENIAREVGLKKRVVQVWFQNTRARERKGQ	DSIL_00058432-RA
D. silvatica	ZF	ZfhxHD3-B	O	ZfhxHD3	Zfhx	Zfhx	QLNU02014802.1	164093164	rev	DKRLRTTILPEQLDYLYQQYQVESNPSRKMLENIAKEVGLKKRVVQVWFQNTRARERKGQ	DSIL_00003797-RA
D. silvatica	ZF	ZfhxHD4-A	O	ZfhxHD4	Zfhx	Zfhx	QLNU02015360.1	315581090	rev	GKRFRTQMSTVQLKIMKSIFSDYKTPSMAECENLGREIGLPKRVVQVWFQNARAKEKKAK	DSIL_00058432-RA
D. silvatica	ZF	ZfhxHD4-B	O	ZfhxHD4	Zfhx	Zfhx	QLNU02014802.1	164092333	rev	NKRFRTQMTTVQLKVMKSIFVDYKTPSMSECESLGKEIGLPKRVVQVWFQNARAKEKKAK	DSIL_00003797-RA
D. plantarius	ANTP	Abox	SC	Abox	Abox	Abox	OU015492.1	19636681	rev	ERKPRQAYSAKQLERLEAEFKVDKYLSVSKRMELSAALNLTEVQIKTWFQNRR
D. plantarius	ANTP	Barhl-A-1a	RT	Barhl	Barhl	Barhl	OU015500.1	124482319	fwd	QRKARTAFTDHQLQTLEKSFERQKYLSVQDRMELAAKLNLTDTQVKTWYQNRR
D. plantarius	ANTP	Barhl-A-1b	RT	Barhl	Barhl	Barhl	OU015500.1	124957175	fwd	––––––––––––––TLEKSFERQKYLSVQDRMELAAKLNLTDTQVKTWYQNRR
D. plantarius	ANTP	Barhl-A-2	AT	Barhl	Barhl	Barhl	OU015500.1	124025813	fwd	––––––––––––FQTLEKSFERHKYLSAQERADLARKLHLSDTQVKTWYQNRR
D. plantarius	ANTP	Bari	SC	Bari	Bari	Bari	OU015491.1	31176859	rev	PRRRRTAFTQAQLAFLERKFRCQKYLSVADRGSVAEALSLTETQVKTWYQNRR
D. plantarius	ANTP	Barx	SC	Barx	Barx	Barx	OU015503.1	110212445	rev	ARRNRTVFTELQLMGLERRFDCQKYLSTPDRADLAKALGLTQLQVKTWYQNRRMKWKKQV
D. plantarius	ANTP	Bsx	SC	Bsx	Bsx	Bsx	OU015493.1	152313508	rev	RRKARTVFSDQQLHGLEKRFEAQRYLSTPERLELATALSLSETQVKTWFQNRRMKHKKQL
D. plantarius	ANTP	Cdx	SC	Cdx	Cdx	Cdx	OU015495.1	45020524	rev	KDKYRVVYTDKQRLELEKEFHFNRYITIRRKAELAEMLGLSERQVKIWFQNRRAKERKQN
D. plantarius	ANTP	Dbx-A	O	Dbx	Dbx	Dbx	OU015499.1	70414973	fwd	GMMRRAVFSDAQRQGLEKRFQIQKYISKPDRKKLAEKLGLKDSQVKIWFQNRRMKWRNSK
D. plantarius	ANTP	Dbx-B	O	Dbx	Dbx	Dbx	OU015501.1	50573047	rev	GMMRRAVFSDAQRQGLEKRFQMQKYISKPDRKKLAEKLGLKDSQVKIWFQNRRMKWRNSK
D. plantarius	ANTP	Dlx	SC	Dlx	Dlx	Dlx	OU015494.1	83627220	fwd	MRKPRTIYSSLQLQQLNRRFQRTQYLALPERAELAASLGLTQTQVKIWFQNRRSKYKKML
D. plantarius	ANTP	Emx1-A	AT	Emx1	Emx	Emx	OU015498.1	25689865	rev	PKRIRTAFSPSQLLTLEHAFEKNHYVVGNERKQLAQSLTLTETQVKVWFQNRRTKHKRQK
D. plantarius	ANTP	Emx1-B	O	Emx1	Emx	Emx	OU015494.1	201842698	fwd	PKRVRTAFSPSQLLQLEHAFEKNHYMVGSERRQLAEALNLTETQ
D. plantarius	ANTP	Emx2-A	AT	Emx2	Emx	Emx	OU015498.1	25070447	rev	PKRIRTAFSPSQLLKLEHAFEKNHYVVGAERKQLAQSLSLTETQVKVWFQNRRTKHKRQK
D. plantarius	ANTP	Emx2-B	O	Emx2	Emx	Emx	OU015494.1	202081863	fwd	AKRIRTAFSASQLMKLEGAFDKNHYVTGNERKQLADSLGLTETQ
D. plantarius	ANTP	En-A	O	En	En	En	OU015491.1	23670321	rev	DKRPRTAFTADQLSRLKHEFQENRYLTERRRQDLAKDLQLNESQIKIWFQNRRAKLKKAS
D. plantarius	ANTP	En-B	O	En	En	En	OU015491.1	4342346	rev	DRRCRTAFTAHQVSRLRTEFQQSEYLSEVGRRELAKELGLTEAQVKIWFQNARAKRRKNC
D. plantarius	ANTP	Evx	SC	Evx	Evx	Evx	OU015490.1	92124690	fwd	IRRYRTAFTREQLARLEKEFMRENYVSRPRRCELATALNLPESTIKVWFQNRRMKDKRQR
D. plantarius	ANTP	Gbx-A	O	Gbx	Gbx	Gbx	OU015490.1	203100396	rev	GRRRRTAFTSEQLLELEKEFHAKKYLSLTERSQIAHALKLSEVQVKIWFQNRRAKWKRVK
D. plantarius	ANTP	Gbx-B	O	Gbx	Gbx	Gbx	OU015501.1	103141247	rev	TRRKRTAFTSEQLLELEKEFHSKKYLSLTERSQIAHALKLSEVQVKIWFQNRRAKWKRVK
D. plantarius	ANTP	Gsx	SC	Gsx	Gsx	Gsx	OU015501.1	50051778	rev	SKRARTAFRSDQLVELEREFAANKYLSRLRRIEVATHLQLSEKQVKIWFQNRRVKQKKQE
D. plantarius	ANTP	Hhex	SC	Hhex	Hhex	Hhex	OU015493.1	150688635	fwd	RKGGQIRFTSEQTSTLENTFSEHKYLSSTERKRLATALRLSERQVKTWFQNRRAKWRRIK
D. plantarius	ANTP	lab-A	O	lab	lab	Hox1	OU015500.1	23072248	rev	NGSGRTNFTTKQLTELEKEFHYNKYLTRARRIEIATALQLNETQVKIWFQNRRMKQKKRM
D. plantarius	ANTP	lab-B	O	lab	lab	Hox1	OU015501.1	104760329	rev	PGTGRTNFTTKQLTELEKEFHFNKYLTRARRIEIATALHLNETQVKIWFQNRRMKQKKRM
D. plantarius	ANTP	pb-A	O	pb	pb	Hox2	OU015500.1	23447598	rev	PRRLRTAYTNTQLLELEKEFHFNKYLCRPRRIEIAASLDLTERQVKVWFQNRRMKHKRQT
D. plantarius	ANTP	pb-B	O	pb	pb	Hox2	OU015501.1	105221362	rev	PRRLRTAYTNTQLLELEKEFHFNKYLCRPRRIEIAASLDLTERQVKVWFQNRRMKHKRQS
D. plantarius	ANTP	Hox3-A	O	Hox3	Hox3	Hox3	OU015500.1	23727719	rev	AKRTRTTFDAHKQKILEEHFQKNPYISKEDRVKLAELLGVKEKQIKIWYQNRRMRERKKL
D. plantarius	ANTP	Hox3-B	O	Hox3	Hox3	Hox3	OU015501.1	105594285	rev	AKRARTAYTSAQLVELEKEFHFNRYLCRPRRIEMANLLNLSERQIKIWFQNRRMKYKKEQ
D. plantarius	ANTP	Dfd-A	O	Dfd	Dfd	Hox4	OU015500.1	24689096	rev	PKRQRTAYTRHQILELEKEFHFNRYLTRRRRIEIAHALCLSERQIKIWFQNRRMKWKKDN
D. plantarius	ANTP	Dfd-B	O	Dfd	Dfd	Hox4	OU015501.1	106565667	rev	PKRQRTAYTRHQILELEKEFHFNRYLTRRRRIEIAHALCLSERQIKIWFQNRRMKWKKDN
D. plantarius	ANTP	Scr-A-1	O	Scr	Scr	Hox5	OU015500.1	71801755	fwd	TKRQRTSYTRYQTLELEKEFHFNRYLTRRRRIEIAHALCLSERQIKIWFQNRRMKWKKEH
D. plantarius	ANTP	Scr-A-2	RT	Scr	Scr	Hox5	OU015498.1	59148681	rev	––––––––SRYQTLELEKEFHFNRYLTRRRRIEIAHALCLSERQIKIWFQNRRMKWKKEH
D. plantarius	ANTP	Scr-B	O	Scr	Scr	Hox5	OU015501.1	107143979	rev	TKRQRTSYTRYQTLELEKEFHFNRYLTRRRRIEIAHALCLSERQIKIWFQNRRMKWKKEH
D. plantarius	ANTP	abd-A-A	O	abd-A	abd-A	Hox6-8	OU015500.1	69812089	fwd	RRRGRQTYTRFQTLELEKEFHFNHYLTRRRRIEIAHALCLTERQIKIWFQNRRMKLKKEM
D. plantarius	ANTP	abd-A-B	O	abd-A	abd-A	Hox6-8	OU015501.1	109190562	rev	RRRGRQTYTRFQTLELEKEFHFNHYLTRRRRIEIAHALCLTERQIKIWFQNRRMKLKKEL
D. plantarius	ANTP	Antp-A	O	Antp	Antp	Hox6-8	OU015500.1	70678793	fwd	RKRGRQTYTRYQTLELEKEFHFNRYLTRRRRIEIAHALCLTERQIKIWFQNRRMKWKKEN
D. plantarius	ANTP	Antp-B	O	Antp	Antp	Hox6-8	OU015501.1	108234976	rev	RKRGRQTYTRYQTLELEKEFHFNRYLTRRRRIEIAHALCLTERQIKIWFQNRRMKWKKEN
D. plantarius	ANTP	ftz-B	SC	ftz	ftz	Hox6-8	OU015501.1	107294591	rev	PKRSRQTYTRYQTLELEKEFHFNQYLTRRRRIEIAHTLGLTERQIKIWFQNRRMKAKKEN
D. plantarius	ANTP	ftz-pseudo	O	ftz-pseudo	ftz-pseudo	Hox6-8	OU015501.1	107362057		AKRSRQTYTRYQTLELEKEFHFNQYLTRRRRI*IAHTLGLTERQIKYGFRIDV*KAKKEN
D. plantarius	ANTP	Ubx-A	O	Ubx	Ubx	Hox6-8	OU015500.1	70187909	fwd	RRRGRQTYTRYQTLELEKEFHTNHYLTRRRRIEMAHSLCLTERQIKIWFQNRRMKLKKEQ
D. plantarius	ANTP	Ubx-B	O	Ubx	Ubx	Hox6-8	OU015501.1	108737586	rev	RRRGRQTYTRYQTLELEKEFHTNHYLTRRRRIEMAHALCLTERQIKIWFQNRRMKLKKEI
D. plantarius	ANTP	Abd-B-A	O	Abd-B	Abd-B	Hox9-15	OU015500.1	69267526	fwd	VRKKRKPYSKFQTLELEKEFLFNAYVSKQKRWELARNLNLTERQVKIWFQNRRMKSKKNS
D. plantarius	ANTP	Abd-B-B	O	Abd-B	Abd-B	Hox9-15	OU015501.1	109770903	rev	VRKKRKPYSKFQTLELEKEFLFNAYVSKQKRWELARNLNLTERQVKIWFQNRRMKSKKTS
D. plantarius	ANTP	Lbx-A	O	Lbx	Lbx	Lbx	OU015495.1	25144465	rev	KRKSRTAFTNHQIFELEKRFLYQKYLSPADRDEIAQSLGLTNAQVITWFQNRRAKLKRDM
D. plantarius	ANTP	Lbx-B	O	Lbx	Lbx	Lbx	OU015494.1	55176997	rev	KRKSRTAFTNHQIFELEKRFLYQKYLSPADRDEIAQSLGLTNAQVITWFQNRRAKLKRDM
D. plantarius	ANTP	Meox	SC	Meox	Meox	Meox	OU015492.1	23375271	fwd	PRKERTAFSKHQVQELEQEFAQHNYLTRLRRYEIAVALDLTERQVKVWFQNRRMKWKRTK
D. plantarius	ANTP	Mnx	SC	Mnx	Mnx	Mnx	OU015491.1	3731525	fwd	TRRPRTAFTSQQLLELENQFRMNKYLSRPKRFEVATNLMLTETQVKIWFQNRRMKWKRSK
D. plantarius	ANTP	Msx1-A	AT	Msx1	Msx	Msx	OU015495.1	26534782	fwd	NRKPRTPFSTQQLLALERKFRAKQYLSISERAEFSSSLKLTETQVKIWFQNRRAKEKRLK
D. plantarius	ANTP	Msx1-B	O	Msx1	Msx	Msx	OU015494.1	56301226	fwd	NRKPRTPFTTQQLLALERKFRSKQYLSIAERAEFSSSLSLTETQVKIWFQNRRAKEKRLK
D. plantarius	ANTP	Msx2-A	AT	Msx2	Msx	Msx	OU015500.1	33003683	fwd	NRKPRTPFTTQQLLALERKFRSKQYLSIAERAEFSSSLNLTETQVKIWFQNRRAKEKRLK
D. plantarius	ANTP	Nedx	SC	Nedx	Nedx	Nedx	OU015495.1	61555766	fwd	RKRPRTAFTSAQIKALEAEFERNKYLSVAKRTQLAKTLKLSETQIKIWFQNRRTKWKRKY
D. plantarius	ANTP	NK1-B-1	RT	NK1	NK1	NK1	OU015501.1	79410635	fwd	PRRARTAFTYEQLVALENKFKTTRYLSVCERLNLALSLRLTETQVKIWFQNRRTKWKKQN
D. plantarius	ANTP	NK1-B-2	RT	NK1	NK1	NK1	OU015501.1	80006221	fwd	PRRARTAFTYEQLVALENKFKTTRYLSVCERLNLALNLRLTETQVKIWFQNRRTKWKKQN
D. plantarius	ANTP	NK2.1	SC	NK2.1	NK2.1	NK2.1	OU015492.1	219437641	rev	RRKRRVLFTQAQVYELERRFKQQKYLSAPEREHLASLIHLTPTQVKIWFQNHRYKCKRQA
D. plantarius	ANTP	NK2.2-A	O	NK2.2	NK2.2	NK2.2	OU015495.1	179741298	fwd	KRKRRVLFSKAQTYELERRFRQQRYLSAPEREHLASIIRLTPTQVKIWFQNHRYKTKRAR
D. plantarius	ANTP	NK2.2-B	O	NK2.2	NK2.2	NK2.2	OU015492.1	123400883	fwd	––––––––––––––––––RFRQQRYLSAPEREHLASIIRLTPTQVKIWFQNHRYKTKRAR
D. plantarius	ANTP	NK3	SC	NK3	NK3	NK3	OU015495.1	26122169	fwd	KKRSRAAFSHAQVYELERRFSHQRYLSGAERADLAQALKLTETQVKIWFQNRRYKTKRRQ
D. plantarius	ANTP	NK4-A	O	NK4	NK4	NK4	OU015495.1	26283132	fwd	RRKPRVLFSQAQVYELERRFKQQRYLSAPEREQLANVLKLTSTQVKIWFQNRRYKCKRQR
D. plantarius	ANTP	NK4-B	O	NK4	NK4	NK4	OU015494.1	56034707	rev	KRRPRVLFSQDQVAELEKRFQYQRYLSAPERDEFAASLKLTSTQVKIWFQNRRYKSKRMR
D. plantarius	ANTP	NK5-A	O	NK5	NK5	NK5	OU015501.1	79088434	rev	KKKTRTVFTRSQVYQLEATFEMKRYLSSSERAGLASSLHLTETQVKIWFQNRRNKWKRQM
D. plantarius	ANTP	NK5-B	O	NK5	NK5	NK5	OU015494.1	68943685	fwd	KKKTRTVFTRSQVFQLESTFDMKRYLSSSERAGLAASLHLTETQVKIWFQNRRNKWKRQL
D. plantarius	ANTP	NK6-A	O	NK6	NK6	NK6	OU015500.1	31431377	rev	KKHTRPTFSGHQIYVLEKTFEQTKYLAGPERAKLAYALGMSESQVKVWFQNRRTKWRKKH
D. plantarius	ANTP	NK6-B	O	NK6	NK6	NK6	OU015494.1	159572932	fwd	KKHTRPTFSGHQIYVLEKTFEQTKYLAGPERAKLAYALGMSESQVKVWFQNRRTKWRKKH
D. plantarius	ANTP	NK7-A	O	NK7	NK7	NK7	OU015495.1	24205375	rev	KKKARTTFTGRQIFELEKQFEIKKYLSSSERAEMAKLLNVTETQVKIWFQNRRTKWKKQD
D. plantarius	ANTP	NK7-B	O	NK7	NK7	NK7	OU015501.1	19523670	rev	RKKARTTFTGRQIFELEKQFEIKKYLSSSERAEMAKLLNVTETQVKIWFQNRRTKWKKQE
D. plantarius	ANTP	Noto-A	O	Noto	Noto	Noto	OU015495.1	7027348	rev	AKRVRTIFSGSQLERLEDEFQRTHYMVGSERSQLASQLNLNESQVKIW
D. plantarius	ANTP	Noto-B	O	Noto	Noto	Noto	OU015501.1	81004266	rev	MKRIRTIFTPEQLERLELEFERQQYMVGPERMYLASALGLSESQVKVW
D. plantarius	ANTP	Ro-A	SC	Ro	Ro	Ro	OU015497.1	125536176	fwd	QRRQRTTFTSEQTLRLEMEYHRNEYISRPRRFELAESLDLTETQIKIWFQNRRAKDKRIE
D. plantarius	ANTP	Tlx-A	O	Tlx	Tlx	Tlx	OU015495.1	25785031	rev	RKKPRTSFTRMQICELEKRFHKQKYLASAERASLAKTLKMTDAQVKTWFQNRRTKWR
D. plantarius	ANTP	Tlx-B	O	Tlx	Tlx	Tlx	OU015494.1	55869959	fwd	RKKPRTSFTRMQICELEKRFHKQKYLASAERAALAKQLKMTDAQVKTWFQNRRTKWR
D. plantarius	CUT	CmpHD1-A	O	CmpHD1	Cmp	Cmp	OU015494.1	58984933	fwd	GRTRIRTSFDPELELPKLHRWFAENQHPSRLQIQQYVRELNSLESRRGRKPLDVNNVVYWFKNARAAHKRAE
D. plantarius	CUT	CmpHD1-B	O	CmpHD1	Cmp	Cmp	OU015503.1	40149290	rev	RTRRIRTSFDPELESPRMHRWFAENQHPSRLQI
D. plantarius	CUT	CmpHD2-A	O	CmpHD2	Cmp	Cmp	OU015494.1	58985659	fwd	RRKRNRTFIDPVSEVPRLEQWFSANTHPSHSQIVRFTQELNSMQYRQKFPKLEPKNIQFWFKNRRAKCKRLN
D. plantarius	CUT	CmpHD2-B	O	CmpHD2	Cmp	Cmp	OU015503.1	40149147	rev	–––––––––––––––––––––––––THPSHSQIVRFTQELNSMQYRQKFPKLEPKNIQFWFKNRRAKCKRLN
D. plantarius	CUT	Cux-A	O	Cux	Cux	Cux	OU015495.1	135386048	rev	SKKPRMLFSEEQKEALKLAYTLDPYPSTAVMEFLSAELGLSVRTITNWFHNHRMRLKQQN
D. plantarius	CUT	Cux-B	O	Cux	Cux	Cux	OU015496.1	98693441	fwd	AKKPRVLFTEEQKEALRLAFSLDPYPSTTTIEFLATELNLSVRTITNWFHNHRMRMKQHA
D. plantarius	CUT	Onecut-A	O	Onecut	Onecut	Onecut	OU015501.1	42592296	fwd	PKKPRLVFTDLQRRTLQAIFKETKRPSKEMQITISQQLGLELSTVGNFFMNARRRSQDKWQ
D. plantarius	CUT	Onecut-B	O	Onecut	Onecut	Onecut	OU015496.1	157369166	rev	PKKPRLVFTDLQRRTLQAIFKETKRPSKEMQITISQQLGLELSTVGNFFMNARRRSQDKWQ
D. plantarius	CUT	SatB	SC	SatB	SatB	SatB	OU015503.1	65567406	fwd	RPADGRLTFHPTKELPLMRDWFHKCRNPSRRSLQIYVDILNQGPVRQQERPKVAISTLKNWWKNEKQRER
D. plantarius	HNF	Hmbox-A	O	Hmbox	Hmbox	Hmbox	OU015498.1	1320085	fwd	LKRERFTFKAAHLAVLERYYEKDPYPDSQTREQIVDECNKAVERSVRVSDRPLAERERVTLPVVNNWFNNRRKEAKKQL
D. plantarius	HNF	Hmbox-B	O	Hmbox	Hmbox	Hmbox	OU015501.1	4716455	fwd	LKRERFTFKGSHLAVLEQYYEQDPYPDAQVREMIVEECNKAAEKCEWPLSERDTVTLSVVNNWFNNRRKDAKKQM
D. plantarius	LIM	Isl	SC	Isl	Isl	Isl	OU015497.1	10249642	fwd	PTRVRTVLNEKQLHTLRTCYAANPRPDALMKEQLVEMTGLSPRVIRVWFQNKRCKDKKKS
D. plantarius	LIM	Lhx1/5-A	O	Lhx1/5	Lhx1/5	Lhx1/5	OU015500.1	30649061	fwd	RRGPRTTIKAKQLETLKAAFAATPKPTRHIREQLAQETGLNMRVIQVWFQNRRSKERRMK
D. plantarius	LIM	Lhx1/5-B	O	Lhx1/5	Lhx1/5	Lhx1/5	OU015497.1	72287064	fwd	RRGPRTTIKAKQLETLKAAFAATPKPTRHIREQLAQETGLNMRVIQVWFQNRRSKERRMK
D. plantarius	LIM	Lhx2/9-1-A	AT	Lhx2/9-1	Lhx2/9	Lhx2/9	OU015500.1	87568537	rev	PKRMRTSFKHHQLRAMKSYFAINHNPDAKDLKQLSQKTGLSKRVLQVWFQNARAKWRRNL
D. plantarius	LIM	Lhx2/9-2-A	AT	Lhx2/9-2	Lhx2/9	Lhx2/9	OU015500.1	87363861	rev	TKRMRTSFKHHQLRTMKSYFAINQNPDAKDLKQLAQKTGLSKRVLQVWFQNARAKWRRNM
D. plantarius	LIM	Lhx2/9-2-B	O	Lhx2/9-2	Lhx2/9	Lhx2/9	OU015499.1	72901515	rev	TKRMRTSFKHHQLRTMKSYFAINQNPDAKDLKQLASKTGLSKRVLQVWFQNARAKWRRNL
D. plantarius	LIM	Lhx3/4-A	O	Lhx3/4	Lhx3/4	Lhx3/4	OU015497.1	27641366	rev	GKRPRTSISSSQLDALKSAYRRSPKPNRAVREQLAAQTGLDMRVVQVWFQNRRAKEKRLK
D. plantarius	LIM	Lhx3/4-B	O	Lhx3/4	Lhx3/4	Lhx3/4	OU015493.1	122031144	rev	TKRPRTTITAKQLETLKTAYNNSPKPARHVREQLSQDTGLDMRVVQVWFQNRRAKEKRLK
D. plantarius	LIM	Lhx6/8	SC	Lhx6/8	Lhx6/8	Lhx6/8	OU015501.1	15927250	rev	TKRVRTTFTEEQLQVLQANFNLDSNPDGQDLERIAQITGLSKRVTQVWFQNSRARQKKYL
D. plantarius	LIM	Lmx	SC	Lmx	Lmx	Lmx	OU015500.1	107139529	fwd	PKRPRTILTTAQRRAFKASFEISQKPCRKVRESLAKETGLSVRIVQVWFQNQRAKVR
D. plantarius	POU	Pou2	SC	Pou2	Pou2	Pou2	OU015497.1	167939337	fwd	RRKKRTSIETTVRLALEKSFLQNPKPTSEEIAMLAESLAMEKEVVRVWFCNRRQKEKRIN
D. plantarius	POU	Pou3-A	SC	Pou3	Pou3	Pou3	OU015502.1	76706064	rev	KRKKRTSIEVSVKGALESHFHKQPKPAAQEIASLADSLQLEKEVVRVWFCNRRQKEKRMT
D. plantarius	POU	Pou4-A	O	Pou4	Pou4	Pou4	OU015494.1	125286265	fwd	KKRKRTSIAAPEKRSLEAYFAVQPRPSGEKIAAIAEKLDLKKNVVRVWFCNQRQKQKRMK
D. plantarius	POU	Pou4-B	O	Pou4	Pou4	Pou4	OU015502.1	46925184	fwd	KKRKRTSIAAVEKRSLEAYFAVQQRPSGEKIASIAEKLDLKKSVVRVWFCNQRQKQKRMK
D. plantarius	POU	Pou6	SC	Pou6	Pou6	Pou6	OU015498.1	22002511	rev	KRKRRTSFTPSALDILNQFFEKNTHPSGLEMTSLAEHLNYDREVVRVWFCNKRQALKNTI
D. plantarius	PRD	Arx1	AT	Arx1	Arx	Arx	OU015494.1	166555092	fwd	QRRYRTTFTSYQLEELEKAFARTHYPDVFTREELAMRVDLTEARVQVWFQNRRAKWRKQE
D. plantarius	PRD	Arx2	AT	Arx2	Arx	Arx	OU015491.1	218896932	fwd	QRRYRTTFTSAQLEELERSFHISHYPDVFSREELASQIGLTEARVQVWFQNRRAKWRKQE
D. plantarius	PRD	CG11294	SC	CG11294	CG11294	CG11294	OU015496.1	4332200	rev	QRRNRTTFNPQQLTELEVLFEKTHYPDVFLREEVAKKINLTEARVQVWFQNRRAKWRKQT
D. plantarius	PRD	Dmbx-B	SC	Dmbx	Dmbx	Dmbx	OU015490.1	77677183	rev	HRRNRTAFSQQQLAALEQTFAKTQYPDLENRENLARKTGLPEPKIQVWFKNRRAKWRKRE
D. plantarius	PRD	Drgx-A	O	Drgx	Drgx	Drgx	OU015492.1	82462849	fwd	QRRNRTTFSVQQLEELEKAFAQTHYPDVFTREDLAMKINLTEARVQVWFQNRRAKWRKAE
D. plantarius	PRD	Drgx-B	O	Drgx	Drgx	Drgx	OU015499.1	169194335	fwd	QRRNRTTFTVQQLEELEKAFAQTHYPDVFTREDLAMKINLTEARVQVWFQNRRAKWRKAE
D. plantarius	PRD	Gsc	SC	Gsc	Gsc	Gsc	OU015500.1	110088932	fwd	KRRHRTIFTEEQLEQLEAAFEKTHYPDVLLREELALRVDLKEERVE
D. plantarius	PRD	Hbn	SC	Hbn	Hbn	Hbn	OU015497.1	18026257	rev	IRRSRTTFTTYQLHQLERAFEKTQYPDVFTREELAMRLDLSEARVQVWFQNRRAKWRKRE
D. plantarius	PRD	Otp	SC	Otp	Otp	Otp	OU015497.1	18319769	fwd	QKRHRTRFTPAQLQELERSFSKTHYPDIFMREELAMRIGLTESRVQ
D. plantarius	PRD	Otx-A	O	Otx	Otx	Otx	OU015493.1	188661002	rev	QRRERTTFSRAQLDILEALFQKTRYPDIFMREEVANQIRLPESRVQVWFKNRRAKCRQQS
D. plantarius	PRD	Otx-B	O	Otx	Otx	Otx	OU015501.1	51461739	rev	QRRERTTFTRAQLDVLESLFSKTRYPDIFMREEVALKINLPESRVQ
D. plantarius	PRD	gsb-B	SC	gsb	Pax3/7	Pax3/7	OU015502.1	109696823	rev	QRRSRTTFSADQLDLLEKAFERTQYPDVYTREELAQRTKLTEARVQVWFSNRRARWRKQG
D. plantarius	PRD	prd-A	AT	prd	Pax3/7	Pax3/7	OU015494.1	147413047	rev	QRRSRTTFNTEQLEMMEKAFERSQYPDVYTREELAQRTKLTEARVQVWFSNRRARWRKQV
D. plantarius	PRD	Pax4/6-1	AT	Pax4/6-1	Pax4/6	Pax4/6	OU015490.1	143775724	rev	LQRNRTSFTPEQIEALEKEFERTHYPDVFARERLAAKIDLPEARIQVWFSNRRAKWRREE
D. plantarius	PRD	Pax4/6-2	SC	Pax4/6-2	Pax4/6	Pax4/6	OU015490.1	143076826	fwd	LQRNRTSFANEQIEALEKEFEKSHYPDVFARERLAEKISLPEARIQ
D. plantarius	PRD	Pax4/6-3-A	O	Pax4/6-3	Pax4/6	Pax4/6	OU015491.1	205915577	rev	FRRNRTTFSPEQLEVLEEEFEKTHYPCVSTRERLAAKTNLSEARVQVWFSNRRAKWRRHQ
D. plantarius	PRD	Pax4/6-3-B	O	Pax4/6-3	Pax4/6	Pax4/6	OU015495.1	157244256	rev	FRRSRTTFTSEQLSALEKVFDKIQYPPVTVRERLAEETKLSEARIQ
D. plantarius	PRD	Phox-A	O	Phox	Phox	Phox	OU015495.1	84975962	rev	–RRIRTTFTSSQLKELERAFQETHYPDIYTREEIAMKTDLTEARVQVWFQNRRAKFRKQE
D. plantarius	PRD	Phox-B	O	Phox	Phox	Phox	OU015494.1	170381370	fwd	–RRIRTTFTSAQLKELEKAFQETHYPDIYTREEIALRTELTEARVQVWFQNRRAKFRKQE
D. plantarius	PRD	Pitx-A	O	Pitx	Pitx	Pitx	OU015490.1	78189089	rev	–RRQRTHFTSQQLQELEATFARNRYPDMSTREEIAMWTNLTEARVR
D. plantarius	PRD	Pitx-B	O	Pitx	Pitx	Pitx	OU015496.1	139513163	rev	–RRQRTHFTSQQLQELEATFSRNRYPDMSTREEIAMWTNLTEARVRVWFKNRRAKWRKRE
D. plantarius	PRD	Prop	SC	Prop	Prop	Prop	OU015496.1	159866321	rev	RRRHRTTFTQEQLQELEAAFAKSHYPDIYCREELARITKLNEARIQVWFQNRRAKYRKQE
D. plantarius	PRD	Prrx	SC	Prrx	Prrx	Prrx	OU015494.1	28342301	fwd	PRRNRTTFTTHQLHALEKIFERTHYPDAFVREELARKVNLSEARVQ
D. plantarius	PRD	Rax-A	O	Rax	Rax	Rax	OU015497.1	17842845	fwd	HRRNRTTFTTYQLHELERAFEKSHYPDVYSREELAMKVNLPEVRVQVWFQNRRAKWRRQE
D. plantarius	PRD	Rax-B	O	Rax	Rax	Rax	OU015498.1	46078433	rev	HRRNRTTFTTYQLHELERAFERSHYPDVYSREELAVKVNLPEVRVQVWFQNRRAKWRRQE
D. plantarius	PRD	Repo	SC	Repo	Repo	Repo	OU015495.1	116812010	rev	––––RTTFTAYQLEELERAFQRAPYPDVFAREELAMRLALSESRVQ
D. plantarius	PRD	Shox	SC	Shox	Shox	Shox	OU015492.1	49929055	fwd	QRRSRTNFTLEQLNELERLFDETHYPDAFMREELSQRLGLSEARVQVWFQNRRAKCRKHE
D. plantarius	PRD	Uncx-A	O	Uncx	Uncx	Uncx	OU015502.1	71128937	rev	RRRTRTNFNGWQLEELEKAFEASHYPDVFMREALAMRLDLVESRVQVWFQNRRAKWRKKE
D. plantarius	PRD	Uncx-B	O	Uncx	Uncx	Uncx	OU015493.1	215907975	fwd	RRRTRTNFSGWQLEELERAFEASHYPDVFAREALASRLDLVESRVQVWFQNRRAKWRKRE
D. plantarius	PRD	Vsx	SC	Vsx	Vsx	Vsx	OU015498.1	46960316	rev	SSLCRTIFTSYQLEELEKAFKDAHYPDVYAREMLSLKTDLPEDRIQVWFQNRRAKWRKTE
D. plantarius	PROS	Prox	SC	Prox	Prox	Prox	OU015499.1	131389340	rev	MHTTTLTPMHLRKAKLMFFYARYPSSAVLKMYFPDIRFNKNNTAQLVKWFSNFREFFYIQMEKYARQAMSEGIKTSEDLKVNSDSELLRV
D. plantarius	SINE	Six1/2-A	O	Six1/2	Six1/2	Six1/2	OU015500.1	45444139	rev	GEETSYCFKEKSRNILREWYAHNPYPSPREKRELAEATGLTTTQVSNWFKNRRQRDRAAE
D. plantarius	SINE	Six1/2-B	O	Six1/2	Six1/2	Six1/2	OU015496.1	164842491	fwd	GEEMSYCFKEKSRNTLREWYHHNPYPSPREKRDLADATGLTTTQVSNWFKNRRQRDRAAE
D. plantarius	SINE	Six3/6-A	O	Six3/6	Six3/6	Six3/6	OU015500.1	45730023	fwd	GEQKTHCFKERTRSLLREWYLQDPYPNPTKKRELAQATGLTPTQVGNWFKNRRQRDRAAA
D. plantarius	SINE	Six3/6-B	O	Six3/6	Six3/6	Six3/6	OU015496.1	164665938	rev	GEQKTHCFKERTRSLLREWYLQDPYPNPTKKRELAQATGLTPTQVGNWFKNRRQRDRAAA
D. plantarius	SINE	Six4/5-A	SC	Six4/5	Six4/5	Six4/5	OU015500.1	44837886	fwd	GEETIYCFKEKSRIALKDCYKQNRYPTPDEKRGLAKKTGLTLTQVSNWFKNRRQRDRTPH
D. plantarius	TALE	Irx1-A	AT	Irx1	Irx	Irx	OU015497.1	118221213	fwd	NGARRKNVTRDSTSTLKAWLNEHRKNPYPTKGEKIMLAIITKMTLTQVSTWFANARRRLKKEN
D. plantarius	TALE	Irx1-B	O	Irx1	Irx	Irx	OU015491.1	234364689	fwd	NGARRKNVTRDSTSTLKAWLNEHRKNPYPTKGEKIMLAIITKMTLTQVSTWFANARRRLKKEN
D. plantarius	TALE	Irx2-A	AT	Irx2	Irx	Irx	OU015497.1	118630063	fwd	NGARRKNATRETTSTLKAWLNEHRKNPYPTKGEKIMLAIITKMTLTQVSTWFANARRRLKKEN
D. plantarius	TALE	Irx3-A	O	Irx3	Irx	Irx	OU015497.1	119633432	fwd	SEARRRNATRETTSTLKAWLNEHRKNPYPTKGEKIMLAIITKMTLTQVSTWFANARRRLKKEN
D. plantarius	TALE	Irx3-B	AT	Irx3	Irx	Irx	OU015491.1	234900276	fwd	SVARRKNATRETTNTLKAWLYEHRKNPYPTKGEKIMLAIITKMTLTQVSTWFANARRRLKKEN
D. plantarius	TALE	Meis-A	O	Meis	Meis	Meis	OU015491.1	93664918	fwd	RQKKRGIFPKVATNIMRAWLFQHLTHPYPSEEQKKQLAQDTGLTILQVNNW
D. plantarius	TALE	Meis-B	O	Meis	Meis	Meis	OU015500.1	6083308	rev	RQKKRGIFPKVATNIMRAWLFQHLTHPYPSEDQKKQLAQDTGLTILQVNNW
D. plantarius	TALE	Pbx-A	O	Pbx	Pbx	Pbx	OU015502.1	29332382	fwd	FRRKRRNFSKQATEILNEYFYSHLSNPYPSEEAKEELARKCGITVSQVSNWFGNKRIRYKKNI
D. plantarius	TALE	Pbx-B	O	Pbx	Pbx	Pbx	OU015500.1	108705184	fwd	RRRKRRNFSKQATEILNEYFYSHLSNPYPSEEAKEELARKCGITVSQVSNWFGNKRIRYKKNI
D. plantarius	TALE	Pknox	SC	Pknox	Pknox	Pknox	OU015497.1	155136368	rev	KKQKRGVLPKHATSIMRSWLFQHIVHPYPTEDEKKQIAHQTNLTLLQVNNW
D. plantarius	TALE	Tgif-B	SC	Tgif	Tgif	Tgif	OU015494.1	200871175	fwd	RRRRRGNLPKESVRILRMWLYEHRYSAYPSEKEKAKLAEDAKLTQLQVCNWFINARRRILPDI
D. plantarius	UN	ANTP-un-type-b	SC	ANTP-un	ANTP-un	UN	OU015494.1	66564050	fwd	YHRPRTCFTLNQLVVLEEEYAKEGYLSRTRRRALSKALQLPENTVKVWFQNRRMKSKRQK
D. plantarius	ZF	Zeb	SC	Zeb	Zeb	Zeb	OU015496.1	2751411	rev	HRASPPSLSVDCVLMLKAHYQVNPRPKKSELIRISRDLKCSTRTVQDWFHCQQMRSKDYP
D. plantarius	ZF	ZfhxHD1-A	O	ZfhxHD1	Zfhx	Zfhx	OU015498.1	16649330	rev	QKRARTRINDEQLKILRTYFDINNSPTEEQLIEMSEKSGLPLKVIKHWFRNTLFKERQRN
D. plantarius	ZF	ZfhxHD1-B	O	ZfhxHD1	Zfhx	Zfhx	OU015491.1	14516091	rev	QKRARTRINDDQLKILRAYFDINNSPTEEQLLEMSEKSGLPLKVIKHWFRNTLFKERQRN
D. plantarius	ZF	ZfhxHD2-A	O	ZfhxHD2	Zfhx	Zfhx	OU015498.1	16648589	rev	KRANRTRFTDYQIKVLQEFFETNAYPKDDDLEYLSKLLSLSPRVIVVWFQNARQKARKVY
D. plantarius	ZF	ZfhxHD2-B	O	ZfhxHD2	Zfhx	Zfhx	OU015491.1	14515335	rev	KRANRTRFTDYQIKVLQEFFETNAYPKDDDLEYLSKLLSLSPRVIVVWFQNARQKARKVY
D. plantarius	ZF	ZfhxHD3-A	O	ZfhxHD3	Zfhx	Zfhx	OU015498.1	16647908	rev	DKRLRTTILPEQLDYLYQKYQIESNPSRKMLENIAREVGLKKRVVQVWFQNTRARERKGQ
D. plantarius	ZF	ZfhxHD3-B	O	ZfhxHD3	Zfhx	Zfhx	OU015491.1	14514633	rev	DKRLRTTILPEQLDYLYQQYQIESNPSRKMLENIAREVGLKKRVVQVWFQNTRARERKGQ
D. plantarius	ZF	ZfhxHD4-A	O	ZfhxHD4	Zfhx	Zfhx	OU015498.1	16647023	rev	GKRFRTQMSTIQLKVMKSIFADYKTPSMAECETLGREIGLPKRVVQVWFQNARAKEKKAK
D. plantarius	ZF	ZfhxHD4-B	O	ZfhxHD4	Zfhx	Zfhx	OU015491.1	14513823	rev	NKRFRTQMTTIQLKVMKSIFVDYKTPSMCECENLGKEIGLPKRVVQVWFQNARAKEKKAR
L. elegans	ANTP	Abox	SC	Abox	Abox	Abox	Hic_chr_12	74981916	fwd	ERKPRQAYSAKQLERLEAEFKVDKYLSVSKRMELSAALNLTEVQIKTWFQNRRTKWKKQL	cds.evm.model.Hic_chr_12.683
L. elegans	ANTP	Barhl-A-1	AT	Barhl	Barhl	Barhl	Hic_chr_5	95045309	rev	––––––––––––FQTLEKSFERQKYLSVQDRMELAAKLNLTDTQVKTWYQNRRTKWKRQN	none
L. elegans	ANTP	Barhl-A-2	AT	Barhl	Barhl	Barhl	Hic_chr_5	95283594	rev	QRKARTAFTDHQLQTLEKSFERQKYLSVQDRMELASKLNLTDTQVKTWYQNRRTKWKRQT	cds.evm.model.Hic_chr_5.877
L. elegans	ANTP	Bari	SC	Bari	Bari	Bari	Hic_chr_7	56429574	fwd	PRRRRTAFTQAQLAFLERKFRCQKYLSVADRGSVAEALSLTETQVKTWYQNRRTKWKRQN	cds.evm.model.Hic_chr_7.627
L. elegans	ANTP	Barx	SC	Barx	Barx	Barx	Hic_chr_11	54979201	rev	VRRNRTVFTELQLMGLERRFDCQKYLSTPDRAELARALGLTQLQVKTWYQNRRMKWKKQV	cds.evm.model.Hic_chr_11.973
L. elegans	ANTP	Bsx	SC	Bsx	Bsx	Bsx	Hic_chr_13	86697231	rev	RRKARTVFSDQQLHGLEKRFEAQRYLSTPERLELATALSLSETQVKTWFQNRRMKHKKQL	none
L. elegans	ANTP	Cdx	SC	Cdx	Cdx	Cdx	Hic_chr_2	42039858	rev	KDKYRIVYTDHQRLELEKEFHYSRYITIRRKVELAASLNLSERQIKIWFQNRRAKERRQA	none
L. elegans	ANTP	Dbx-A	O	Dbx	Dbx	Dbx	Hic_chr_6	2182995	rev	GMMRRAVFSDAQRQGLEKRFQIQKYISKPDRKKLAEKLGLKDSQVKIWFQNRRMKWRNSK	cds.evm.model.Hic_chr_6.106
L. elegans	ANTP	Dbx-B	O	Dbx	Dbx	Dbx	Hic_chr_1	9120539	rev	GMMRRAVFSDAQRQGLEKRFQLQKYISKPDRKKLAEKLGLKDSQVKIWFQNRRMKWRNSK	none
L. elegans	ANTP	Dlx	SC	Dlx	Dlx	Dlx	Hic_chr_1	6617392	fwd	MRKPRTIYSSLQLQQLNRRFQRTQYLALPERAELAASLGLTQTQVKIWFQNRRSKYKKML	cds.evm.model.Hic_chr_1.262
L. elegans	ANTP	Emx1-A	AT	Emx1	Emx	Emx	Hic_chr_7	28482577	rev	PKRIRTAFSPSQLLTLEHAFEKNHYVVGTERKQLAQSLNLTETQVKVWFQNRRTKHKRQK	cds.evm.model.Hic_chr_7.344
L. elegans	ANTP	Emx1-B	O	Emx1	Emx	Emx	Hic_chr_1	35924822	fwd	PKRIRTAFSPSQLLQLEHAFEKNHYVVGSERRELAQNLNLSETQVKVWFQNRRTKHKRQK	none
L. elegans	ANTP	Emx2-A	AT	Emx2	Emx	Emx	Hic_chr_7	28180771	rev	PKRIRTAFSPSQLLKLEHAFEKNHYVVGAERKQLAQSLSLTETQVKVWFQNRRTKHKRQK	none
L. elegans	ANTP	Emx2-B	O	Emx2	Emx	Emx	Hic_chr_1	36022992	fwd	AKRIRTAFSASQLMKLEGAFDKNHYVTGNERKQLAEGLGLTETQVKVWFQNRRTKQKRQI	none
L. elegans	ANTP	En-A	O	En	En	En	Hic_chr_11	2425931	fwd	SKRARTAFTNVQLQRLRDEFTNNRYLTEKRRQDLARDLQLSESQIKIW	cds.evm.model.Hic_chr_11.368
L. elegans	ANTP	En-B	O	En	En	En	Hic_chr_5	55898161	rev	EKRCRTAFSGAQLSRLKQEFQENPYLSEKRRTSLAQDLKLTESQVKIWFQNHRAKKKRAT	cds.evm.model.Hic_chr_5.450
L. elegans	ANTP	Evx	SC	Evx	Evx	Evx	Hic_chr_13	31268286	fwd	IRRYRTAFTREQLARLEKEFCRENYVSRPRRCELASALNLPESTIKVWFQNRRMKDKRQR	cds.evm.model.Hic_chr_13.288
L. elegans	ANTP	Gbx-A	O	Gbx	Gbx	Gbx	Hic_chr_6	132022060	rev	GRRRRTAFTSEQLLELEKEFHAKKYLSLTERSQIAHALKLSEVQVKIWFQNRRAKWKRVK	cds.evm.model.Hic_chr_6.1623
L. elegans	ANTP	Gbx-B-1	RT	Gbx	Gbx	Gbx	Hic_chr_7	13923216	fwd	GRRKRTAFTSEQLLELEKEFHSKKYLV	none
L. elegans	ANTP	Gbx-B-2	O	Gbx	Gbx	Gbx	Hic_scaffold_159	525200	fwd	GRRKRTAFTSEQLLELEKEFHSKKYLSLTERSQIAHSLKLSEVQVKIWFQNRRAKWKRVK	none
L. elegans	ANTP	Gsx	SC	Gsx	Gsx	Gsx	Hic_chr_1	113919379	fwd	RKRGRTAFSSTQLVELEREFASNMYLSRLRRIEIANYLRLSEKQVKIWFQNRRVKRKKME	none
L. elegans	ANTP	Hhex	SC	Hhex	Hhex	Hhex	Hic_chr_1	20472488	fwd	RKGGQIRFTSEQTGKLEKTFTEQKYLSPTERKRLASLLRLTERQVKTWFQNRRAKWRRLK	cds.evm.model.Hic_chr_1.406
L. elegans	ANTP	lab-A	O	lab	lab	Hox1	Hic_chr_5	118376377	fwd	SGSGRTNFTTKQLTELEKEFHFNKYLTRARRIEIATILGLNETQVKIWFQNRRMKQKKRI	cds.evm.model.Hic_chr_5.1062
L. elegans	ANTP	lab-B	O	lab	lab	Hox1	Hic_chr_9	112833755	fwd	PGSGRTNFTTKQLTELEKEFHFNKYLTRARRIEIATALNLNETQVKIWFQNRRMKQKKRM	cds.evm.model.Hic_chr_9.921
L. elegans	ANTP	pb-A	O	pb	pb	Hox2	Hic_chr_5	118232128	fwd	PRRLRTAYTNTQLLELEKEFHFNKYLCRPRRIEIAASLDLTERQVKVWFQNRRMKHKRQT	cds.evm.model.Hic_chr_5.1061
L. elegans	ANTP	pb-B	O	pb	pb	Hox2	Hic_chr_9	112551422	fwd	PRRLRTAYTNTQLLELEKEFHFNKYLCRPRRIEIAASLDLTERQVKVWFQNRRMKHKRQS	cds.evm.model.Hic_chr_9.919
L. elegans	ANTP	Hox3-B	SC	Hox3	Hox3	Hox3	Hic_chr_9	112313368	fwd	TKRQRTAYTSAQLVELEKEFHFNRYLCRPRRIEMASLLNLTERQIKIWFQNRRMKYKKEQ	cds.evm.model.Hic_chr_9.916
L. elegans	ANTP	Dfd-A	O	Dfd	Dfd	Hox4	Hic_chr_5	117697025	fwd	PKRQRTAYTRHQILELEKEFHFNRYLTRRRRIEIAHSLCLSERQIKIWFQNRRMKWKKDN	cds.evm.model.Hic_chr_5.1058
L. elegans	ANTP	Dfd-B	O	Dfd	Dfd	Hox4	Hic_chr_9	111736187	fwd	PKRQRTAYTRHQILELEKEFHFNRYLTRRRRIEIAHALCLSERQIKIWFQNRRMKWKKDN	cds.evm.model.Hic_chr_9.915
L. elegans	ANTP	Scr-A	O	Scr	Scr	Hox5	Hic_chr_5	117435434	fwd	TKRQRTSYTRYQTLELEKEFHFNRYLTRRRRIEIAHALCLSERQIKIWFQNRRMKWKKEH	none
L. elegans	ANTP	Scr-B	O	Scr	Scr	Hox5	Hic_chr_9	111427074	fwd	TKRQRTSYTRYQTLELEKEFHFNRYLTRRRRIEIAHALCLSERQIKIWFQNRRMKWKKEH	cds.evm.model.Hic_chr_9.913
L. elegans	ANTP	abd-A-A	O	abd-A	abd-A	Hox6-8	Hic_chr_5	116356958	fwd	RRRGRQTYTRFQTLELEKEFHFNHYLTRRRRIEIAHALCLTERQIKIWFQNRRMKLKKEM	cds.evm.model.Hic_chr_5.1050
L. elegans	ANTP	abd-A-B	O	abd-A	abd-A	Hox6-8	Hic_chr_9	110265401	fwd	RRRGRQTYTRFQTLELEKEFHFNHYLTRRRRIEIAHALCLTERQIKIWFQNRRMKLKKEL	cds.evm.model.Hic_chr_9.907
L. elegans	ANTP	Antp-A	O	Antp	Antp	Hox6-8	Hic_chr_5	116931111	fwd	RKRGRQTYTRYQTLELEKEFHFNRYLTRRRRIEIAHSLCLTERQIKIWFQNRRMKWKKEN	cds.evm.model.Hic_chr_5.1053
L. elegans	ANTP	Antp-B	O	Antp	Antp	Hox6-8	Hic_chr_9	110894778	fwd	RKRGRQTYTRYQTLELEKEFHFNRYLTRRRRIEIAHALCLTERQIKIWFQNRRMKWKKEN	cds.evm.model.Hic_chr_9.910
L. elegans	ANTP	ftz-B	SC	ftz	ftz	Hox6-8	Hic_chr_9	111334987	fwd	PKRSRQTYTRYQTLELEKEFHLTKYLTRKRRVEIAHTLGLTERQIKIWFQNRRMKAKKET	cds.evm.model.Hic_chr_9.911
L. elegans	ANTP	Ubx-A	O	Ubx	Ubx	Hox6-8	Hic_chr_5	116632090	fwd	RRRGRQTYTRYQTLELEKEFHSSHYLTRRRRIEMAHSLCLTERQIKIWFQNRRMKLKKEI	cds.evm.model.Hic_chr_5.1052
L. elegans	ANTP	Ubx-B	O	Ubx	Ubx	Hox6-8	Hic_chr_9	110540453	fwd	RRRGRQTYTRYQTLELEKEFHTNHYLTRRRRIEMAHALCLTERQIKIWFQNRRMKLKKEI	cds.evm.model.Hic_chr_9.908
L. elegans	ANTP	Abd-B-A	O	Abd-B	Abd-B	Hox9-15	Hic_chr_5	116009909	fwd	VRKKRKPYSKFQTLELEKEFLFNAYVSKQKRWELARNLNLTERQVKIWFQNRRMKSKKNS	none
L. elegans	ANTP	Abd-B-B	O	Abd-B	Abd-B	Hox9-15	Hic_chr_9	109831029	fwd	VRKKRKPYSKFQTLELEKEFLFNAYVSKQKRWELARNLNLTERQVKIWFQNRRMKSKKTS	none
L. elegans	ANTP	Lbx-A	O	Lbx	Lbx	Lbx	Hic_chr_6	116035124	fwd	KRKSRTAFTNHQIFELEKRFLYQKYLSPADRDEIAQSLGLTNAQVITWFQNRRAKLKRDM	cds.evm.model.Hic_chr_6.1395
L. elegans	ANTP	Lbx-B	O	Lbx	Lbx	Lbx	Hic_chr_1	21144146	fwd	KRKSRTAFTNHQIFELEKRFLYQKYLAPADRDEIAQSLGLTNAQVITWFQNRRAKLKRDM	cds.evm.model.Hic_chr_1.410
L. elegans	ANTP	Meox	SC	Meox	Meox	Meox	Hic_chr_12	74652618	rev	PRKERTAFSKSQVQELEEEFSHHNYLTRLRRYEIAVALDLTERQVKVWFQNRRMKWKRTK	none
L. elegans	ANTP	Mnx	SC	Mnx	Mnx	Mnx	Hic_chr_5	31819664	fwd	TRRPRTAFTSQQLLELENQFRMNKYLSRPKRFEVATNLMLTETQVKIWFQNRRMKWKRSK	none
L. elegans	ANTP	Msx1-B	SC	Msx1	Msx	Msx	Hic_chr_1	20538719	rev	NRKPRTPFTTQQLLALERKFRSKQYLSIAERAEFSSSLSLTETQVKIWFQNRRAKEKRLK	cds.evm.model.Hic_chr_1.407
L. elegans	ANTP	Msx2-A	AT	Msx2	Msx	Msx	Hic_chr_13	44180769	fwd	NRKPRTPFTTQQLLSLERKFRSKQYLSIAERAEFSSSLNLTETQVKIWFQNRRAKEKRLK	cds.evm.model.Hic_chr_13.434
L. elegans	ANTP	Msx2-B	O	Msx2	Msx	Msx	Hic_chr_1	102111665	rev	NRKPRTPFTTQQLLALERKFRSKQYLSIAERAEFSSSLNLTETQVKIWFQNRRAKEKRLK	cds.evm.model.Hic_chr_1.984
L. elegans	ANTP	Nedx	SC	Nedx	Nedx	Nedx	Hic_chr_6	129143419	rev	RKRPRTSFTSGQIKALEAEFEKNKYLSVSKRLQLAKALQLSETQIKIWFQNRRTKWKRKY	cds.evm.model.Hic_chr_6.1574
L. elegans	ANTP	NK1-B-1	RT	NK1	NK1	NK1	Hic_chr_1	4358636	rev	PRRARTAFTYEQLVALENKFKTTRYLSVCERLNLALSLRLTETQVKIWFQNRRTKWKKQN	cds.evm.model.Hic_chr_1.213
L. elegans	ANTP	NK1-B-2	RT	NK1	NK1	NK1	Hic_chr_1	59630613	fwd	PRRARTAFTYEQLVALENKFKTTRYLSVCERLNLALSLRLTETQVKIWFQNRRTKWKKQN	cds.evm.model.Hic_chr_1.697
L. elegans	ANTP	NK2.1	SC	NK2.1	NK2.1	NK2.1	Hic_chr_12	85947911	rev	RRKRRVLFTQAQVYELERRFKQQKYLSAPEREHLASLIHLTPTQVKIWFQNHRYKCKRQA	cds.evm.model.Hic_chr_12.798
L. elegans	ANTP	NK2.2-A	O	NK2.2	NK2.2	NK2.2	Hic_chr_14	54342082	rev	KRKRRVLFSKAQTYELERRFRQQRYLSAPEREHLASIIRLTPTQVKIWFQNHRYKTKRAR	none
L. elegans	ANTP	NK2.2-B	O	NK2.2	NK2.2	NK2.2	Hic_chr_9	26903238	rev	KRKRRVLFSKAQTYELERRFRQQRYLSAPEREHLASIIRLTPTQVKIWFQNHRYKCKRAR	cds.evm.model.Hic_chr_9.213
L. elegans	ANTP	NK3	SC	NK3	NK3	NK3	Hic_chr_6	115569132	rev	KKRSRAAFSHAQVFELERRFSHQRYLSGAERADLAQALKLTETQVKIWFQNRRYKTKRRQ	cds.evm.model.Hic_chr_6.1390
L. elegans	ANTP	NK4-A	O	NK4	NK4	NK4	Hic_chr_6	115475793	rev	RRKPRVLFSQAQVYELERRFKQQRYLSAPEREQLANVLKLTSTQVKIWFQNRRYKCKRQR	cds.evm.model.Hic_chr_6.1388
L. elegans	ANTP	NK4-B	O	NK4	NK4	NK4	Hic_chr_1	20734099	fwd	KRRPRVLFSQEQVSELERRFQFQRYLSAAERDEFAATLKLTSTQVKIWFQNRRYKNKRSR	cds.evm.model.Hic_chr_1.408
L. elegans	ANTP	NK5-A	O	NK5	NK5	NK5	Hic_chr_1	4585963	fwd	KKKTRTVFTRSQVYQLEATFEMKRYLSSSERAGLASSLHLTETQVKIWFQNRRNKWKRQM	cds.evm.model.Hic_chr_1.215
L. elegans	ANTP	NK5-B	O	NK5	NK5	NK5	Hic_chr_9	67212949	fwd	KKKTRTVFTRSQVFQLESTFDMKRYLSSSERAGLAASLHLTETQVKIWFQNRRNKWKRQL	none
L. elegans	ANTP	NK6-A	O	NK6	NK6	NK6	Hic_chr_13	43378158	rev	KKHTRPTFSGHQIYVLEKTFEQTKYLAGPERAKLAYALGMSESQVKVWFQNRRTKWRKKH	cds.evm.model.Hic_chr_13.428
L. elegans	ANTP	NK6-B	O	NK6	NK6	NK6	Hic_chr_1	22643043	rev	KKHTRPTFSGHQIYVLEKTFEQTKYLAGPERAKLAYALGMSESQVKVWFQNRRTKWRKKH	cds.evm.model.Hic_chr_1.424
L. elegans	ANTP	NK7-A	O	NK7	NK7	NK7	Hic_chr_6	116435955	fwd	KKKARTTFTGRQIFELEKQFEIKKYLSSSERAEMAKLLNVTETQVKIWFQNRRTKWKKQD	cds.evm.model.Hic_chr_6.1398
L. elegans	ANTP	NK7-B	O	NK7	NK7	NK7	Hic_chr_1	67330896	fwd	RKKARTTFTGRQIFELEKQFEKKKYLSSSERADMAKNLNVTETQVKIWFQNRRTKWKKLE	cds.evm.model.Hic_chr_1.752
L. elegans	ANTP	Noto-A-1	RT	Noto	Noto	Noto	Hic_chr_13	75295962	fwd	NKRMRTMFTQSQLDMLEREFQRQQYIVGPERAYLARSLKLTENQVKIWYQNRRIKHRRLQ	none
L. elegans	ANTP	Noto-A-2	RT	Noto	Noto	Noto	Hic_chr_13	75359199	rev	NKRMRTMFTDAQLDVLEREFKRQQYIVGAERAYLAKSINLTENQVKIWFQNRRIKHRRLQ	none
L. elegans	ANTP	Noto-B	O	Noto	Noto	Noto	Hic_chr_9	37139151	rev	AKRVRTIFTANQLERLELEFERQQYMVGPERMYLASALNLTESQVKIWFQNRRIKWRKVH	cds.evm.model.Hic_chr_9.283
L. elegans	ANTP	Ro-B	SC	Ro	Ro	Ro	Hic_chr_8	98578284	fwd	QRRQRTTFTSEQTLRLEMEYHRNEYISRPRRFELAESLDLTETQIKIWFQNRRAKDKRIE	none
L. elegans	ANTP	Tlx-A	O	Tlx	Tlx	Tlx	Hic_chr_6	115728571	fwd	RKKPRTSFTRMQICELEKRFHKQKYLASAERASLAKTLKMTDAQVKTWFQNRRTKWR	cds.evm.model.Hic_chr_6.1391
L. elegans	ANTP	Tlx-B	O	Tlx	Tlx	Tlx	Hic_chr_1	20912266	fwd	RKKPRTSFTRMQICELEKRFHKQKYLASAERAALAKQLKMTDAQVKTWFQNRRTKWRRQT	cds.evm.model.Hic_chr_1.409
L. elegans	CERS	Cers	SC	Cers	Cers	Cers	Hic_chr_11	29368043	fwd	LGLKPKPCKQPDNLILEKAFNENGKIGNKQILGLAKQLDWTERQVQRWIRKRIIRSKPST	cds.evm.model.Hic_chr_11.689
L. elegans	CUT	CmpHD1	SC	CmpHD1	Cmp	Cmp	Hic_chr_1	76737896	fwd	GRTRIRTSFDPELELPKLHRWFAENQHPSRLQIQQYVRELNSLESRRGRKPLDVNNVVYWFKNARAAHKRAE	cds.evm.model.Hic_chr_1.818
L. elegans	CUT	CmpHD2	SC	CmpHD2	Cmp	Cmp	Hic_chr_1	76738622	fwd	RRKRNRTFIDPVSEVPRLEQWFSANTHPSHSQIVRFTQELNSMQYRQKFPKLEPKNIQFWFKNRRAKCKRLN	cds.evm.model.Hic_chr_1.818
L. elegans	CUT	Cux-A	O	Cux	Cux	Cux	Hic_chr_11	76851534	fwd	AKKPRILFSEEQKEALKLAYNLDPYPSTAVMEFLSSELGLSIRTITNWFHNHRMRLKQQS	cds.evm.model.Hic_chr_11.1212
L. elegans	CUT	Cux-B	O	Cux	Cux	Cux	Hic_chr_12	16667825	rev	AKKPRVLFTEEQKEALRLAFSLDPYPSTATIEFLATELNLSVRTITNWFHNHRMRMKQHA	cds.evm.model.Hic_chr_12.186
L. elegans	CUT	Onecut-A	O	Onecut	Onecut	Onecut	Hic_chr_11	103485260	fwd	PKKPRLVFTDLQRRTLQAIFKETKRPSKEMQITISQQLGLELSTVGNFFMNARRRSQDKWQ	none
L. elegans	CUT	Onecut-B	O	Onecut	Onecut	Onecut	Hic_chr_9	81524079	fwd	PKKPRLVFTDLQRRTLQAIFKETKRPSKEMQITISQQLGLELSTVGNFFMNARRRSQDKWQ	cds.evm.model.Hic_chr_9.609
L. elegans	CUT	SatB	SC	SatB	SatB	SatB	Hic_chr_11	110027367	rev	––ADGRLTFHPTKELPIMRDWFHNCRSPSRRTLQMYVDILNQGPVRQQERPKIVLSTLKNWWKNEKQRERK	cds.evm.model.Hic_chr_11.1575
L. elegans	HNF	Hmbox-A	O	Hmbox	Hmbox	Hmbox	Hic_chr_8	22890038	fwd	LKRERFTFKAAHLAVLERYYEKDPYPDSQTREQIVDECNKAVERSVRISDRPLAERERVTLPVVNNWFNNRRKEAKKQL	cds.evm.model.Hic_chr_8.212
L. elegans	HNF	Hmbox-B	O	Hmbox	Hmbox	Hmbox	Hic_chr_9	5861247	rev	LKRERFTFKGSHLAVLERYYEQDPYPDTQVREQIVEQCNKAAEKCEWPLSDRDTVTLPVVNNWFNNRRKDAKKQM	none
L. elegans	LIM	Isl	SC	Isl	Isl	Isl	Hic_chr_14	59941631	rev	PTRVRTVLNEKQLHTLRTCYAANPRPDALMKEQLVEMTGLSPRVIRVWFQNKRCKDKKKS	none
L. elegans	LIM	Lhx1/5-A	O	Lhx1/5	Lhx1/5	Lhx1/5	Hic_chr_13	42842403	rev	RRGPRTTIKAKQLETLKAAFAATPKPTRHIREQLAQETGLNMRVIQ	cds.evm.model.Hic_chr_13.417
L. elegans	LIM	Lhx1/5-B	O	Lhx1/5	Lhx1/5	Lhx1/5	Hic_chr_3	63196924	fwd	RRGPRTTIKAKQLETLKAAFAATPKPTRHIREQLAQETGLNMRVIQVWFQNRRSKERRMK	cds.evm.model.Hic_chr_3.723
L. elegans	LIM	Lhx2/9-1-A	AT	Lhx2/9-1	Lhx2/9	Lhx2/9	Hic_chr_5	94697645	fwd	PKRMRTSFKHHQLRAMKSYFSINHNPDAKDLKQLSQKTGLSKRVLQVWFQNARAKWRRNL	cds.evm.model.Hic_chr_5.872
L. elegans	LIM	Lhx2/9-2-A	AT	Lhx2/9-2	Lhx2/9	Lhx2/9	Hic_chr_5	94825503	fwd	TKRMRTSFKHHQLRTMKSYFAINQNPDAKDLKQLAQKTGLSKRVLQVWFQNARAKWRRNN	none
L. elegans	LIM	Lhx2/9-2-B	O	Lhx2/9-2	Lhx2/9	Lhx2/9	Hic_chr_11	4526261	rev	TKRMRTSFKHHQLRTMKSYFAINQNPDAKDLKQLAQKTGLSKRVLQVWFQNARAKWRRNN	none
L. elegans	LIM	Lhx3/4-B-1	SC	Lhx3/4	Lhx3/4	Lhx3/4	Hic_chr_3	57196200	rev	NKRPRTSISSSQLEALKSAYKRSAKPSRYIREQLAAETGLDMRVVQVWFQNRRAKEKRLK	cds.evm.model.Hic_chr_3.661
L. elegans	LIM	Lhx3/4-B-2	RT	Lhx3/4	Lhx3/4	Lhx3/4	Hic_chr_3	84015503	fwd	TKRPRTTITAKQLETLKTAYNNSPKPARHVREQLSQDTGLDMRVVQVWFQNRRAKEKRLK	none
L. elegans	LIM	Lhx6/8	SC	Lhx6/8	Lhx6/8	Lhx6/8	Hic_chr_9	36143825	fwd	TKRVRTTFTEEQLQVLQANFNLDSNPDGQDLERIAQITGLSKRVTQVWFQNSRARQKKYL	none
L. elegans	LIM	Lmx	SC	Lmx	Lmx	Lmx	Hic_chr_5	102337976	rev	PKRPRTILTTAQRRAFKASFEISQKPCRKVRESLAKETGLSVRIVQVWFQNQRAKVMILK	cds.evm.model.Hic_chr_5.944
L. elegans	POU	Pou2	SC	Pou2	Pou2	Pou2	Hic_chr_3	9754772	fwd	RRKKRTSIETTTRLALEKAFLRDPKPTSEQISILAEELTMEKEVVRVWFCNRRQKEKRIN	cds.evm.model.Hic_chr_3.106
L. elegans	POU	Pou3-A	O	Pou3	Pou3	Pou3	Hic_chr_10	36039389	fwd	KRKKRTSIEVSVKGALESHFHKQPKPAAQEIASLADSLQLEKEVVRVWFCNRRQKEKRMT	cds.evm.model.Hic_chr_10.416
L. elegans	POU	Pou3-B	O	Pou3	Pou3	Pou3	Hic_chr_11	118694992	rev	KRKKRTSIEVSVKGALENHFHKQPKPSAQEIASLADSLQLEKEVVRVWFCNRRQKEKRMT	none
L. elegans	POU	Pou4-A	O	Pou4	Pou4	Pou4	Hic_chr_1	53368649	fwd	KKRKRTSIAAPEKRSLEAYFALQPRPSGEKIATIAEKLDLKKNVVRVWFCNQRQKQKRMK	cds.evm.model.Hic_chr_1.630
L. elegans	POU	Pou4-B	O	Pou4	Pou4	Pou4	Hic_chr_13	28566657	rev	RKKKRTSIAAMERRSLEAYFAVQQRPSSDKIASIAHKLDLKKSVVRVWFCNQRQKQKRMK	cds.evm.model.Hic_chr_13.261
L. elegans	POU	Pou6	SC	Pou6	Pou6	Pou6	Hic_chr_7	14950710	fwd	KRKRRTSFTPSALDILNKFFENNTHPSGLEMTGLAEHLNYDREVVRVWFCNKRQALKNTI	cds.evm.model.Hic_chr_7.183
L. elegans	PRD	Arx1	AT	Arx1	Arx	Arx	Hic_chr_1	61775423	rev	IRRYRTTFTSYQLEELEKAFARTHYPDVFTREELAMRVDLTEARVQVWFQNRRAKWRKQE	cds.evm.model.Hic_chr_1.712
L. elegans	PRD	Arx2	AT	Arx2	Arx	Arx	Hic_chr_5	7976221	fwd	QRRYRTTFTSSQLEELERSFHISHYPDVFSREELASQIGLTEARVQVWFQNRRAKWRKQE	cds.evm.model.Hic_chr_5.75
L. elegans	PRD	CG11294	SC	CG11294	CG11294	CG11294	Hic_chr_12	87964083	rev	QRRNRTTFNPQQLTELEILFEKTHYPDVFLREEVAKKINLSEARVQVWFQNRRAKWRKQT	cds.evm.model.Hic_chr_12.809
L. elegans	PRD	Dmbx-A	SC	Dmbx	Dmbx	Dmbx	Hic_chr_6	49096513	fwd	HRRNRTAFSQQQLAALEQTFSKTQYPDLENRENLSRKTGLPEPKIQ	none
L. elegans	PRD	Drgx-A	O	Drgx	Drgx	Drgx	Hic_chr_12	79737898	rev	QRRNRTTFSVQQLEELEKAFAQTHYPDVFTREDLAMKINLTEARVQVWFQNRRAKWRKAE	cds.evm.model.Hic_chr_12.737
L. elegans	PRD	Drgx-B	O	Drgx	Drgx	Drgx	Hic_chr_6	78239840	rev	–––––––––––QLEELEKAFAQTHYPDVFTREDLAMKINLTEARVQVWFQNRRAKWRKAE	none
L. elegans	PRD	Gsc	SC	Gsc	Gsc	Gsc	Hic_chr_5	118831459	fwd	KRRHRTIFTEEQLEQLEAAFEKTHYPDVLLREELALRVDLKEERVE	none
L. elegans	PRD	Hbn	SC	Hbn	Hbn	Hbn	Hic_chr_14	40845108	fwd	IRRSRTTFTTYQLHQLERAFEKTQYPDVFTREELAMRLDLSEARVQVWFQNRRAKWRKRE	cds.evm.model.Hic_chr_12.737
L. elegans	PRD	Otp	SC	Otp	Otp	Otp	Hic_chr_14	40531004	fwd	QKRHRTRFTPAQLQELERSFSKTHYPDIFMREELAMRIGLTESRVQVWFQNRRAKWKKRK	cds.evm.model.Hic_chr_14.398
L. elegans	PRD	Otx-A	O	Otx	Otx	Otx	Hic_chr_4	8620839	rev	QRRERTTFTRSQLDILEALFQKTRYPDIFMREDVANQIRLPESRVQVWFKNRRAKCRQQS	cds.evm.model.Hic_chr_4.125
L. elegans	PRD	Otx-B	O	Otx	Otx	Otx	Hic_chr_9	27445260	fwd	QRRERTTFTRAQLDVLESLFSKTRYPDIFMREEVAVKINLPESRVQ	none
L. elegans	PRD	Otx-B-pseudogene	RT	Otx	Otx	Otx	Hic_chr_14	97058342	rev	QRRKWTTFTRAHLDV*ESLFSKTRYKDIFMWDEVTVKINLSESRIQ	none
L. elegans	PRD	prd-A	AT	prd	Pax3/7	Pax3/7	Hic_chr_2	29495707	rev	QRRTRTTFSAEQIELLEKFFENTQYPDVYMREELALKTGLTEARVQVWFSNRRARFRKQR	cds.evm.model.Hic_chr_2.330
L. elegans	PRD	prd-B	O	prd	Pax3/7	Pax3/7	Hic_chr_7	45219262	fwd	QRRSRTTFTSSQLEELEKAFEKSQYPDIYCREELAQKTNLTEARVQVWFSNRRARWRKQV	cds.evm.model.Hic_chr_7.508
L. elegans	PRD	Pax4/6-1	AT	Pax4/6-1	Pax4/6	Pax4/6	Hic_chr_6	104812669	fwd	LQRNRTSFTPEQIEALEKEFERTHYPDVFARERLAAKIDLPEARIQVWFSNRRAKWRREE	cds.evm.model.Hic_chr_6.1293
L. elegans	PRD	Pax4/6-2	SC	Pax4/6-2	Pax4/6	Pax4/6	Hic_chr_6	105168128	rev	LQRNRTSFANEQIEALEKEFERTHYPDVYARERLAEKIALPEARIQVWFSNRRAKWRREE	cds.evm.model.Hic_chr_6.1296
L. elegans	PRD	Pax4/6-3	SC	Pax4/6-3	Pax4/6	Pax4/6	Hic_chr_13	58907967	rev	FRRNRTTFSPEQLEVLEEEFEKTHYPCVSTRERLAAKTNLSEARVQVWFSNRRAKWRRHQ	cds.evm.model.Hic_chr_13.508
L. elegans	PRD	Phox-A	O	Phox	Phox	Phox	Hic_chr_2	33079917	rev	QRRIRTTFTSTQLKELERAFQETHYPDIYTREEIAMKTDLTEARVQVWFQNRRAKFRKQE	none
L. elegans	PRD	Phox-B	O	Phox	Phox	Phox	Hic_chr_9	95247690	fwd	QRRIRTTFTSAQLKELEKAFQETHYPDIYTREEIALRTELTEARVQVWFQNRRAKFRKQE	none
L. elegans	PRD	Pitx-A	O	Pitx	Pitx	Pitx	Hic_chr_12	57376274	rev	QRRQRTHFTSQQLQELEATFARNRYPDMSTREEIAMWTNLTEARVRVWFKNRRAKWRKRE	cds.evm.model.Hic_chr_12.501
L. elegans	PRD	Pitx-B	O	Pitx	Pitx	Pitx	Hic_chr_6	48776457	fwd	QRRQRTHFTSQQLQELEATFARNRYPDMSTREEIAMWTNLTEARVRVWFKNRRAKWRKRE	none
L. elegans	PRD	Prop	SC	Prop	Prop	Prop	Hic_chr_11	103959066	rev	RRRHRTTFTQEQLQELEAAFAKSHYPDIYCREELARITKLNEARIQVWFQNRRAKYRKQE	cds.evm.model.Hic_chr_11.1502
L. elegans	PRD	Prrx	SC	Prrx	Prrx	Prrx	Hic_chr_9	42919077	fwd	PRRNRTTFTTHQLNALEKIFERTHYPDAFVREELARKVNLSEARVQVWFQNRRAKFRRNE	none
L. elegans	PRD	Rax-A	O	Rax	Rax	Rax	Hic_chr_14	40972315	rev	HRRNRTTFTTYQLHELERAFEKSHYPDVYSREELAMKVNLPEVRVQVWFQNRRAKWRRQE	cds.evm.model.Hic_chr_14.401
L. elegans	PRD	Rax-B	O	Rax	Rax	Rax	Hic_chr_13	10822662	rev	HRRNRTTFTTYQLHELERAFERSHYPDVYSREELAVKVNLPEVRVQVWFQNRRAKWRRQE	cds.evm.model.Hic_chr_13.77
L. elegans	PRD	Repo	SC	Repo	Repo	Repo	Hic_chr_6	114206617	rev	KKKTRTTFTAYQLEELERAFQRAPYPDVFAREELAMRLQLSESRVQVWFQNRRAKWRKRE	cds.evm.model.Hic_chr_6.1373
L. elegans	PRD	Shox	SC	Shox	Shox	Shox	Hic_chr_12	32586023	rev	QRRSRTNFTLEQLNELERLFDETHYPDAFMREELSQRLGLSEARVQVWFQNRRAKCRKHE	none
L. elegans	PRD	Uncx-A	O	Uncx	Uncx	Uncx	Hic_chr_12	33195241	rev	RRRTRTNFNGWQLEELEKAFEASHYPDVFMREALAMRLDLVESRVQVWFQNRRAKWRKKE	cds.evm.model.Hic_chr_12.318
L. elegans	PRD	Uncx-B	O	Uncx	Uncx	Uncx	Hic_chr_14	13404890	fwd	RRRTRTNFNGWQLEELEKAFEASHYPDVFMREALASRLDLVESRVQVWFQNRRAKWRKKE	cds.evm.model.Hic_chr_14.98
L. elegans	PRD	Vsx	SC	Vsx	Vsx	Vsx	Hic_chr_13	69880378	rev	NFIFRTIFTSYQLEELEKAFKDAHYPDVYAREMLSLKTDLPEDRIQVWFQNRRAKWRKTE	none
L. elegans	PROS	Prox	SC	Prox	Prox	Prox	Hic_chr_11	7446093	fwd	–HTSTLTPMHLRKAKLMFFFARYPSSAVLKMYFPDIKFNKNNTAQLVKWFSNFREFFYIQMEKYARQAMSEGIKSSEDLKVTSDSELLRV	cds.evm.model.Hic_chr_11.424
L. elegans	SINE	Six1/2-A	O	Six1/2	Six1/2	Six1/2	Hic_chr_13	50501901	rev	GEETSYCFKEKSRNILREWYAHNPYPSPREKRELAEATGLTTTQVSNWFKNRRQRDRAAE	cds.evm.model.Hic_chr_13.474
L. elegans	SINE	Six1/2-B	O	Six1/2	Six1/2	Six1/2	Hic_chr_12	36011454	rev	GEETSYCFKEKSRNILREWYHHNPYPSPREKRELADATGLTTTQVSNWFKNRRQRDRAAE	cds.evm.model.Hic_chr_12.345
L. elegans	SINE	Six3/6-A	O	Six3/6	Six3/6	Six3/6	Hic_chr_13	37002961	fwd	GEQKTHCFKERTRSLLREWYLQDPYPNPTKKRELAQATGLTPTQVGNWFKNRRQRDRAAA	cds.evm.model.Hic_chr_13.343
L. elegans	SINE	Six3/6-B	O	Six3/6	Six3/6	Six3/6	Hic_chr_12	36104078	fwd	GEQKTHCFKERTRSLLREWYLQDPYPNPTKKRELAQATGLTPTQVGNWFKNRRQRDRAAA	none
L. elegans	SINE	Six4/5-A	SC	Six4/5	Six4/5	Six4/5	Hic_chr_13	50196560	rev	GEETIYCFKEKSRIALKDCYKQNRYPTPDEKRGLAKKTGLTLTQVSNWFKNRRQRDRTPH	cds.evm.model.Hic_chr_13.473
L. elegans	TALE	Irx1-A	AT	Irx1	Irx	Irx	Hic_chr_14	44308554	fwd	NGARRKNVTRDSTSTLKAWLNEHRKNPYPTKGEKIMLAIITKMTLTQVSTWFANARRRLKKEN	cds.evm.model.Hic_chr_14.434
L. elegans	TALE	Irx1-B	O	Irx1	Irx	Irx	Hic_chr_11	26280433	rev	NGARRKNVTRDSTSTLKAWLNEHRKNPYPTKGEKIMLAIITKMTLTQVSTWFANARRRLKKEN	cds.evm.model.Hic_chr_11.640
L. elegans	TALE	Irx2-A	AT	Irx2	Irx	Irx	Hic_chr_14	44594264	fwd	NGARRKNATRETTSTLKAWLNEHRKNPYPTKGEKIMLAIITKMTLTQVSTWFANARRRLKKEN	cds.evm.model.Hic_chr_14.435
L. elegans	TALE	Irx3-A	O	Irx3	Irx	Irx	Hic_chr_14	45176376	fwd	SEARRRNATRETTSTLKAWLNEHRKNPYPTKGEKIMLAIITKMTLTQVSTWFANARRRLKKEN	cds.evm.model.Hic_chr_14.438
L. elegans	TALE	Irx3-B	AT	Irx3	Irx	Irx	Hic_chr_11	26633334	fwd	SVARRKNATRETTNTLKAWLYEHRKNPYPTKGEKIMLAIITKMTLTQVSTWFANARRRLKKEN	cds.evm.model.Hic_chr_11.643
L. elegans	TALE	Meis-A	O	Meis	Meis	Meis	Hic_chr_13	81857590	rev	RQKKRGIFPKVATNIMRAWLFQHLTHPYPSEDQKKQLAQDTGLTILQVNNWFINARRRIVQPM	cds.evm.model.Hic_chr_13.738
L. elegans	TALE	Meis-B	O	Meis	Meis	Meis	Hic_chr_8	47568911	fwd	RQKKRGIFPKVATNIMRAWLFQHLTHPYPSEDQKKQLAQDTGLTILQVNNWFINARRRIVQPM	cds.evm.model.Hic_chr_8.455
L. elegans	TALE	Pbx-A	O	Pbx	Pbx	Pbx	Hic_chr_5	101864567	rev	FRRKRRNFSKQATEILNEYFYSHLSNPYPSEEAKEELARKCGITVSQVSNWFGNKRIRYKKNI	cds.evm.model.Hic_chr_5.939
L. elegans	TALE	Pbx-B	O	Pbx	Pbx	Pbx	Hic_chr_4	7840485	rev	CRRKRRNFSKQATEILNEYFYSHLSNPYPSEEAKEELARKCGITVSQISNWFGNKRIRYKKNI	cds.evm.model.Hic_chr_4.119
L. elegans	TALE	Pknox	SC	Pknox	Pknox	Pknox	Hic_chr_3	8787091	rev	KKQKRGVLPKHATSIMRSWLFQHIVHPYPTEDEKKQIAHQTNLTLLQVNNWFINARRRILQPM	cds.evm.model.Hic_chr_3.91
L. elegans	TALE	Tgif-B	SC	Tgif	Tgif	Tgif	Hic_chr_1	86822563	rev	––KRRGNLPKESVRILRMWLYEHRYSAYPSEKEKMKLAEDAKLTTLQVCNWFINARRRILPDI	cds.evm.model.Hic_chr_1.867
L. elegans	UN	Dlx-like	SC	Dlx-like	ANTP-un	UN	Hic_chr_5	122211238	fwd	KRRKRFKPEQQKLLNSIFSKNQYFSSNKSELARLAGSFGVPQKTVRVWFQNKRTYWKKKN	none
L. elegans	UN	Noto-like-1	RT	Noto-like	ANTP-un	UN	Hic_chr_13	75324695	fwd	–––––––––––––––––––––––––––GPGSEYFARSLKLTENQVKIWYQNRRIKHRRLQ	none
L. elegans	UN	Noto-like-2	RT	Noto-like	ANTP-un	UN	Hic_chr_13	75578623	fwd	–––––––––––––––––––––––––––GVEKAYLAQSLNMTENQVKVWYQNRRKRHKTMK	none
L. elegans	UN	PRD-un-pseudogene	SC	PRD-un	PRD-un	UN	Hic_chr_4	35515189	rev	–IRRYRTTFTSY*LEEMEKEIARPLYYDMFTRELAMRADITKARVQVWFQNQRAKWRKQE	none
L. elegans	UN	un-1	SC	un-1	UN-un	UN	Hic_chr_12	100591879	fwd	NYPFPLTISGKPQDKLALIYEEDRFPSLQRRLEMSAKTGLSEKQVNTWFKNRRQRDRKR	cds.evm.model.Hic_chr_12.967
L. elegans	ZF	Zeb	SC	Zeb	Zeb	Zeb	Hic_chr_12	103997830	fwd	LCTSPSTLSVDSVLTLKAHYQINPCPKKSEIMRLARDLKCSLRTVHEWFRRQHQTRSKDF	cds.evm.model.Hic_chr_12.1008
L. elegans	ZF	ZfhxHD1-A	O	ZfhxHD1	Zfhx	Zfhx	Hic_chr_2	65516715	rev	QKRARTRINDEQLKILRTYFDINNSPTEEQLIEMSDKSGLPLKVIKHWFRNTLFKERQRN	cds.evm.model.Hic_chr_2.712
L. elegans	ZF	ZfhxHD1-B	O	ZfhxHD1	Zfhx	Zfhx	Hic_chr_7	12534083	rev	QKRARTRINDDQLKILRAYFDINNSPTEDQLLEMSEKSGLPLKVIKHWFRNTLFKERQRN	cds.evm.model.Hic_chr_7.145
L. elegans	ZF	ZfhxHD2-A	O	ZfhxHD2	Zfhx	Zfhx	Hic_chr_2	65515980	rev	KRANRTRFTDYQIKVLQEFFETNAYPKDDDLEYLSKLLSLSPRVIVVWFQNARQKARKVY	cds.evm.model.Hic_chr_2.712
L. elegans	ZF	ZfhxHD2-B	O	ZfhxHD2	Zfhx	Zfhx	Hic_chr_7	12533357	rev	KRANRTRFTDYQIKVLQEFFESNAYPKDDDLEYLSKLLNLSPRVIVVWFQNARQKARKVY	cds.evm.model.Hic_chr_7.145
L. elegans	ZF	ZfhxHD3-A	O	ZfhxHD3	Zfhx	Zfhx	Hic_chr_2	65515302	rev	DKRLRTTILPEQLDYLYQKYQVESNPSRKMLENIAREVGLKKRVVQVWFQNTRARERKGQ	cds.evm.model.Hic_chr_2.712
L. elegans	ZF	ZfhxHD3-B	O	ZfhxHD3	Zfhx	Zfhx	Hic_chr_7	12532664	rev	DKRLRTTILPEQLDYLYQQYQVESNPSRKMLENIAREVGLKKRVVQVWFQNTRARERKGQ	cds.evm.model.Hic_chr_7.145
L. elegans	ZF	ZfhxHD4-A	O	ZfhxHD4	Zfhx	Zfhx	Hic_chr_2	65514423	rev	GKRFRTQMSTIQLKVMKSIFADYKTPSMAECETLGREIGLPKRVVQVWFQNARAKEKKAK	cds.evm.model.Hic_chr_2.712
L. elegans	ZF	ZfhxHD4-B	O	ZfhxHD4	Zfhx	Zfhx	Hic_chr_7	12531854	rev	SKRFRTQMTTIQLKVMKSIFVDYKTPSMCECESLGKEIGLPKRVVQVWFQNARAKEKKAK	cds.evm.model.Hic_chr_7.145
P. tepidariorum	ANTP	Abox	SC	Abox	Abox	Abox	Chr_3	67387780	fwd	ERKPRQAYSAKQLERLESEFKVDKYLSVSKRMELSAALNLTEVQIKTWFQNRRTKWKKQL	LOC107454353
P. tepidariorum	ANTP	Barhl-A-1	AT	Barhl	Barhl	Barhl	Chr_8	18146138	rev	PRKARTAFTDHQLRTLEKSFERQKYLSVQDRMELAAKLNLTDTQVKTWYQNRRTKWKRQN	LOC107441496
P. tepidariorum	ANTP	Barhl-A-2	AT	Barhl	Barhl	Barhl	Chr_8	18349854	rev	QRKARTAFTDHQLQTLEKSFERQKYLSVQDRMELASKLNLTDTQVKTWYQNRRTKWKRQT	LOC107456035
P. tepidariorum	ANTP	Bari	SC	Bari	Bari	Bari	Chr_10	40071889	rev	PRRRRTAFTQAQLAFLERKFRCQKYLSVADRGSVAEALSLTETQVKTWYQNRRTKWKRQN	LOC107456621
P. tepidariorum	ANTP	Barx	SC	Barx	Barx	Barx	Chr_9	66045618	rev	VRRNRTVFTELQLMGLERRFDCQKYLSTPDRAELARALGLTQLQVKTWYQNRRMKWKKQV	LOC107444755
P. tepidariorum	ANTP	Bsx	SC	Bsx	Bsx	Bsx	Chr_1	3441986	fwd	RRKARTVFSDQQLHGLEKRFEAQRYLSTPERLELATALSLSETQVKTWFQNRRMKHKKQL	g17278.t1
P. tepidariorum	ANTP	Cdx	SC	Cdx	Cdx	Cdx	Chr_2	47788199	rev	KDKYRIVYTDHQRLELEKEFHYSRYITIRRKVELAASLNLSERQIKIWFQNRRAKERRQA	LOC107437910
P. tepidariorum	ANTP	Dbx-A	O	Dbx	Dbx	Dbx	Chr_6	40475655	rev	GMMRRAVFSDAQRQGLEKRFQIQKYISKPDRKKLAEKLGLKDSQVKIWFQNRRMKWRNSK	LOC107446793
P. tepidariorum	ANTP	Dbx-B	O	Dbx	Dbx	Dbx	Chr_12	49307838	fwd	GMMRRAVFSDAQRQGLEKRFQLQKYISKPDRKKLAEKLGLKDSQVKIWFQNRRMKWRNSK	LOC107437392
P. tepidariorum	ANTP	Dlx	SC	Dlx	Dlx	Dlx	Chr_11	55128898	fwd	MRKPRTIYSSLQLQQLNRRFQRTQYLALPERAELAASLGLTQTQVKIWFQNRRSKYKKML	LOC107450100
P. tepidariorum	ANTP	Emx1-A	AT	Emx1	Emx	Emx	Chr_10	12848799	fwd	PKRIRTAFSPSQLLTLEHAFEKNHYVVGTERKQLAQSLNLTETQVKVWFQNRRTKHKRQK	LOC107437266
P. tepidariorum	ANTP	Emx1-B	O	Emx1	Emx	Emx	Chr_11	46383785	rev	PKRIRTAFSPNQLLQLEHAFEKNHYVVGSERRELAQNLNLSETQVKVWFQNRRTKHKRQK	LOC107448560
P. tepidariorum	ANTP	Emx2-A	AT	Emx2	Emx	Emx	Chr_10	13151903	fwd	PKRIRTAFSPSQLLKLEHAFEKNHYVVGAERKQLAQSLSLTETQVKVWFQNRRTKHKRQK	LOC107437265
P. tepidariorum	ANTP	Emx2-B	O	Emx2	Emx	Emx	Chr_11	46282266	rev	AKRIRTAFSASQLMKLESAFDKNHYVTGNERKQLAEGLGLTETQVKVWFQNRRTKQKRQV	LOC107448559
P. tepidariorum	ANTP	En-A	O	En	En	En	Chr_8	66811625	rev	DKRPRTAFSSEQLNRLRQEFSENRYLTERRRQDMARDLKLNESQIKIWFQNRRAKLKKIN	LOC107443622
P. tepidariorum	ANTP	En-B	O	En	En	En	Chr_1	36390523	fwd	EKRCRTAFSGSQLLRLKQEFLENPYLSEKRRASLAQDLKLTESQVKIWFQNHRAKQKRAS	LOC107441561
P. tepidariorum	ANTP	Evx	SC	Evx	Evx	Evx	Chr_6	91297157	fwd	IRRYRTAFTREQLARLEKEFCRENYVSRPRRCELASALNLPESTIKVWFQNRRMKDKRQR	LOC107443967
P. tepidariorum	ANTP	Gbx-A	O	Gbx	Gbx	Gbx	Chr_2	92170087	rev	GRRRRTAFTSEQLLELEKEFHAKKYLSLTERSQIAHTLKLSEVQVKIWFQNRRAKWKRVK	LOC107453260
P. tepidariorum	ANTP	Gbx-B	O	Gbx	Gbx	Gbx	Chr_12	5841011	fwd	MARKRTTFTSEQLLELEKEFHSKKYLTLSERFQIALSLKLNEAQVKIWFQNRRAKWKRLK	g13473.t1
P. tepidariorum	ANTP	Gsx	SC	Gsx	Gsx	Gsx	Chr_11	28286686	rev	SKRVRTAFSSAQLVELEREFASNMYLSRLRRIEIATCLRLSEKQVKIWFQNRRVKEKKIG	LOC107446651
P. tepidariorum	ANTP	Hhex	SC	Hhex	Hhex	Hhex	Chr_11	3508586	rev	RKGGQIRFTSEQTGKLEKTFSEQKYLSPTERKRLASLLTLTERQVKTWFQNRRAKWRRLK	LOC107451628
P. tepidariorum	ANTP	lab-A	O	lab	lab	Hox1	Chr_8	13084257	rev	SASGRTNFSTKQLTELEKEFHFHKYLNRARRIEIASSLGLNETQVKIWFQNRRMKAKKRL	NP_001310763.1
P. tepidariorum	ANTP	lab-B	O	lab	lab	Hox1	Chr_12	459808	rev	PGTGRTNFTTKQLTELEKEFHFNKYLTRARRIEIATALHLNETQVKIWFQNRRMKQKKRI	LOC107440711
P. tepidariorum	ANTP	pb-A	O	pb	pb	Hox2	Chr_8	13239546	rev	PRRLRTAYTNTQLLELEKEFHFNKYLCRPRRIEIAASLDLTERQVKVWFQNRRMKHKRQT	LOC107455689
P. tepidariorum	ANTP	pb-B	O	pb	pb	Hox2	Chr_12	718858	rev	PRRLRTAYTNTQLLELEKEFHFNKYLCRPRRIEIAASLDLTERQVKVWFQNRRMKHKRQS	LOC107440709
P. tepidariorum	ANTP	Hox3-A	O	Hox3	Hox3	Hox3	Chr_8	13405159	rev	RRISRMTYDEDQIEELEKEYAKSPYLNNANRKKLSQKMGVDERRLKIWFQNRRMREKTRT	LOC107442300
P. tepidariorum	ANTP	Hox3-B	O	Hox3	Hox3	Hox3	Chr_12	968914	rev	AKRARTAYTSAQLVELEKEFHFNRYLCRPRRIEMASLLNLTERQIKIWFQNRRMKYKKEQ	LOC107440707
P. tepidariorum	ANTP	Dfd-A	O	Dfd	Dfd	Hox4	Chr_8	14161488	rev	PKRQRTAYTRHQILELEKEFHFNRYLTRRRRIEIAHSLCLSERQIKIWFQNRRMKWKKDN	LOC107450665
P. tepidariorum	ANTP	Dfd-B	O	Dfd	Dfd	Hox4	Chr_12	1558476	rev	PKRQRTAYTRHQILELEKEFHFNRYLTRRRRIEIAHALCLSERQIKIWFQNRRMKWKKDN	LOC107444120
P. tepidariorum	ANTP	Scr-A	O	Scr	Scr	Hox5	Chr_8	14344151	rev	TKRQRTSYTRYQTLELEKEFHFNRYLTRRRRIEIAHALCLSERQIKIWFQNRRMKWKKEH	LOC107450661
P. tepidariorum	ANTP	Scr-B	O	Scr	Scr	Hox5	Chr_12	1830847	rev	TKRQRTSYTRYQTLELEKEFHFNRYLTRRRRIEIAHALCLSERQIKIWFQNRRMKWKKEH	LOC107447507
P. tepidariorum	ANTP	abd-A-A	O	abd-A	abd-A	Hox6-8	Chr_8	15393084	rev	RRRGRQTYTRFQTLELEKEFHFNHYLTRRRRIEIAHALCLTERQIKIWFQNRRMKLKKEM	LOC107450666
P. tepidariorum	ANTP	abd-a-B	O	abd-a	abd-a	Hox6-8	Chr_12	3076836	rev	RRRGRQTYTRFQTLELEKEFHFNHYLTRRRRIEIAHALCLTERQIKIWFQNRRMKLKKEL	LOC107457037
P. tepidariorum	ANTP	Antp-A	O	Antp	Antp	Hox6-8	Chr_8	14839511	rev	RKRGRQTYTRYQTLELEKEFHFNRYLTRRRRIEIAHTLCLTERQIKIWFQNRRMKWKKEN	LOC107450669
P. tepidariorum	ANTP	Antp-B	O	Antp	Antp	Hox6-8	Chr_12	2436714	rev	RKRGRQTYTRYQTLELEKEFHFNRYLTRRRRIEIAHALCLTERQIKIWFQNRRMKWKKEN	LOC107447498
P. tepidariorum	ANTP	ftz-B	SC	ftz	ftz	Hox6-8	Chr_12	1944461	rev	PKRSRQTYTRYQTLELEKEFHLTRYLTRKRRVEIAHTLGLTERQIKIWFQNRRMKAKKEN	LOC107447504
P. tepidariorum	ANTP	ftz-pseudo	O	ftz-pseudo	ftz-pseudo	Hox6-8	Chr_9	21724934	fwd	GKRSRQAYTKYQTLELEKEFHLTS*LIRKRRVKIAHTLGLTERQIKIWFQNRKMKANKEN	LOC122271226
P. tepidariorum	ANTP	Ubx-A	O	Ubx	Ubx	Hox6-8	Chr_8	15141034	rev	RRRGRQTYTRYQTLELEKEFHTNHYLTRRRRIEMAHSLCLTERQIKIWFQNRRMKLKKEI	LOC107450671
P. tepidariorum	ANTP	Ubx-B	O	Ubx	Ubx	Hox6-8	Chr_12	2806865	rev	RRRGRQTYTRYQTLELEKEFHTNHYLTRRRRIEMAHALCLTERQIKIWFQNRRMKLKKEI	LOC107457033
P. tepidariorum	ANTP	Abd-B-A	O	Abd-B	Abd-B	Hox9-15	Chr_8	15800937	rev	VRKKRKPYSKFQTLELEKEFLFNAYVSKQKRWELARNLNLTERQVKIWFQNRRMKSKKTS	LOC107457060
P. tepidariorum	ANTP	Abd-B-B	O	Abd-B	Abd-B	Hox9-15	Chr_12	3587099	rev	VRKKRKPYSKFQTLELEKEFLFNAYVSKQKRWELARNLNLTERQVKIWFQNRRMKSKKNS	LOC107457039
P. tepidariorum	ANTP	Lbx-A	O	Lbx	Lbx	Lbx	Chr_2	80332383	rev	KRKSRTAFTNHQIFELEKRFLYQKYLSPADRDEIAQSLGLTNAQVITWFQNRRAKLKRDM	LOC107442844
P. tepidariorum	ANTP	Lbx-B	O	Lbx	Lbx	Lbx	Chr_11	2811235	rev	KRKSRTAFTNHQIYELEKRFLYQKYLAPADRDEISQSLGLTNAQVITWFQNRRAKLKRDM	LOC122269023
P. tepidariorum	ANTP	Meox	SC	Meox	Meox	Meox	Chr_3	67102777	rev	PRKERTAFSKSQIQELEEEFAHHNYLTRLRRYEIAVALDLTERQVKVWFQNRRMKWKRTK	LOC107454351
P. tepidariorum	ANTP	Mnx	SC	Mnx	Mnx	Mnx	Chr_1	12379773	fwd	TRRPRTAFTSQQLLELENQFRMNKYLSRPKRFEVATNLMLTETQVKIWFQNRRMKWKRSK	LOC107445444
P. tepidariorum	ANTP	Msx1-B	SC	Msx1	Msx	Msx	Chr_11	3396676	fwd	NRKPRTPFTTQQLLALERKFRSKQYLSIAERAEFSSSLSLTETQVKIWFQNRRAKEKRLK	LOC107451624
P. tepidariorum	ANTP	Msx2-A	AT	Msx2	Msx	Msx	Chr_8	55699375	fwd	NRKPRTPFTTQQLLSLERKFRSKQYLSIAERAEFSSSLNLTETQVKIWFQNRRAKEKRLK	LOC107447678
P. tepidariorum	ANTP	Msx2-B	O	Msx2	Msx	Msx	Chr_11	74817250	fwd	NRKPRTPFTTQQLLALERKFRSKQYLSIAERAEFSSSLNLTETQVKIWFQNRRAKEKRLK	LOC107452113
P. tepidariorum	ANTP	Nedx	SC	Nedx	Nedx	Nedx	Chr_2	79332143	rev	RKRARTAFTSSQIKALEVEFEKNKYLSVSKRLQLAKQLKLSETQIKIWFQNRRTKWKRKY	LOC107439886
P. tepidariorum	ANTP	NK1-B-1	RT	NK1	NK1	NK1	Chr_11	17628508	rev	PRRARTAFTYEQLVALENKFKTTRYLSVCERLNLALSLRLTETQVKIWFQNRRTKWKKQN	LOC107440237
P. tepidariorum	ANTP	NK1-B-2	RT	NK1	NK1	NK1	Chr_11	21654861	rev	PRRARTAFTYEQLVALENKFKTTRYLSVCERLNLALSLRLTETQVKIWFQNRRTKWKKQN	LOC107437639
P. tepidariorum	ANTP	NK2.1	SC	NK2.1	NK2.1	NK2.1	Chr_3	85696338	fwd	RRKRRVLFTQAQVYELERRFKQQKYLSAPEREHLASLIHLTPTQVKIWFQNHRYKCKRQA	LOC107436846
P. tepidariorum	ANTP	NK2.2-A	O	NK2.2	NK2.2	NK2.2	Chr_7	38340856	fwd	KRKRRVLFSKAQTYELERRFRQQRYLSAPEREHLASIIRLTPTQVKIWFQNHRYKTKRAR	LOC107455617
P. tepidariorum	ANTP	NK2.2-B	O	NK2.2	NK2.2	NK2.2	Chr_11	42676092	fwd	KRKRRVLFSKSQTFELERRFRQQRYLSAPEREHLASIIRLTPTQVKIWFQNHRYKHKRAR	LOC107445725
P. tepidariorum	ANTP	NK3	O	NK3	NK3	NK3	Chr_2	80810475	fwd	KKRSRAAFSHAQVFELERRFSCQRYLSGAERADLAQALKLTETQVKIWFQNRRYKTKRRQ	LOC107441141
P. tepidariorum	ANTP	NK4-A	O	NK4	NK4	NK4	Chr_2	80892137	fwd	RRKPRVLFSQAQVYELERRFKQQRYLSAPEREQLASVLKLTSTQVKIWFQNRRYKCKRQR	LOC107445723
P. tepidariorum	ANTP	NK5-A	O	NK5	NK5	NK5	Chr_12	23658354	rev	KKKTRTVFTRSQVFQLESTFDMKRYLSSSERAGLAASLHLTETQVKIWFQNRRNKWKRQL	LOC107455081
P. tepidariorum	ANTP	NK5-B	O	NK5	NK5	NK5	Chr_11	21821041	fwd	DKKTRTVFTRSQVYQLEATFEMKRYLSSSERAGLASSLHLTETQVKIWFQNRRNKWKRQM	LOC107437524
P. tepidariorum	ANTP	NK6-A	O	NK6	NK6	NK6	Chr_8	55015535	rev	KKHTRPTFSGHQIYVLEKTFEQTKYLAGPERAKLAYGLGMSESQVKVWFQNRRTKWRKKH	LOC107450777
P. tepidariorum	ANTP	NK6-B	O	NK6	NK6	NK6	Chr_11	69424927	rev	KKHTRPTFSGHQIYVLEKTFEQTKYLAGPERAKLAYALGMSESQVKVWFQNRRTKWRKKH	LOC107451022
P. tepidariorum	ANTP	NK7-A	O	NK7	NK7	NK7	Chr_2	79971534	rev	KKKARTTFTGRQIFELEKQFEIKKYLSSSERAEMAKLLNVTETQVKIWFQNRRTKWKKQD	LOC107457290
P. tepidariorum	ANTP	NK7-B	O	NK7	NK7	NK7	Chr_11	2177803	rev	RKKARTTFTGRQIFELEKQFEKKKYLSSSERADMAKNLNVTETQVKIWFQNRRTKWKKLE	LOC107455195
P. tepidariorum	ANTP	Noto-A	O	Noto	Noto	Noto	Chr_1	71679601	fwd	SKRVRTIFSADQMARLEQEFSRSQYMVGQERTYLAQVLNLTESQVKIWFQNRRIKYRKQT	LOC107447988
P. tepidariorum	ANTP	Noto-B	O	Noto	Noto	Noto	Chr_5	86871375	fwd	AKRIRTIFTPDQLERLECEFERQQYMVGPERMYLASALNLSESQVKIWFQNRRIKWRKQH	LOC107450472
P. tepidariorum	ANTP	Ro	SC	Ro	Ro	Ro	Chr_7	32663919	rev	QRRQRTTFTSEQTLRLEMEYHRNEYISRPRRFELAESLDLTETQIKIWFQNRRAKDKRIE	LOC107446704
P. tepidariorum	ANTP	Tlx-A	O	Tlx	Tlx	Tlx	Chr_2	80656962	rev	RKKPRTSFTRMQICELEKRFHKQKYLASAERASLAKTLKMTDAQVKTWFQNRRTKWRRQT	LOC107441150
P. tepidariorum	ANTP	Tlx-B	O	Tlx	Tlx	Tlx	Chr_11	3061447	rev	RKKPRTSFTRMQICELEKRFHKQKYLASAERAALAKQLKMTDAQVKTWFQNRRTKWRRQT	LOC107451627
P. tepidariorum	CERS	Cers	SC	Cers	Cers	Cers	Chr_9	2769130	rev	LGLKPKTYKLRDNPVLEKAYKENGKLEPKQVQGLAKQTDLSEREIQRWFRKRVSRNKPST	LOC107453820
P. tepidariorum	CUT	CmpHD1	SC	CmpHD1	Cmp	Cmp	Chr_11	20330809	fwd	GRTRIRTSFDPELELPKLHRWFAENQHPSRLQIQQYVRELNSLESRRGRKPLDVNNVVYWFKNARAAHKRAE	LOC107456902
P. tepidariorum	CUT	CmpHD2	SC	CmpHD2	Cmp	Cmp	Chr_11	20331529	fwd	RRKRNRTFIDPVSEVPRLEQWFSANTHPSHSQIVRFTQELNSMQYRQKFPKLEPKNIQFWFKNRRAKCKRLN	LOC107456902
P. tepidariorum	CUT	Cux-A	O	Cux	Cux	Cux	Chr_9	46796122	fwd	AKKPRILFSEEQKEALRLAYNLDPYPSTAVMEFLSSELGLSIRTITNWFHNHRMRLKQQN	LOC107438880
P. tepidariorum	CUT	Cux-B	O	Cux	Cux	Cux	Chr_3	61177040	rev	AKKPRVLFTEEQKEALRLAFSLDPYPSTATIEFLATELNLSVRTITNWFHNHRMRMKQHA	LOC107451197
P. tepidariorum	CUT	Onecut-1	O	Onecut	Onecut	Onecut	Chr_9	28301608	rev	PKKPRLVFTDLQRRTLQAIFKETKRPSKEMQITISQQLGLELSTVGNFFMNARRRSQDKWQ	LOC107451598
P. tepidariorum	CUT	Onecut-2	O	Onecut	Onecut	Onecut	Chr_11	65997493	rev	PKKPRLVFTDLQRRTLQAIFKETKRPSKEMQITISQQLGLELSTVGNFFMNARRRSQDKWQ	XP_015904499.1
P. tepidariorum	CUT	SatB	SC	SatB	SatB	SatB	Chr_9	32618090	rev	RPTDGRLTFHPTKELPTMRDWFRSCRNPSRRTLQMYVDILNQGPVRQQERPKIILSTLKNWWKNEKQRER	LOC107441355
P. tepidariorum	HNF	Hmbox-A	O	Hmbox	Hmbox	Hmbox	Chr_4	76162437	rev	LKRERFTFKAAHLAVLERYYEKDPYPDSQTREQIVDECNKAVERSVRISDRPLAERERVTLPVVNNWFNNRRKEAKKQL	LOC107442254
P. tepidariorum	HNF	Hmbox-B	O	Hmbox	Hmbox	Hmbox	Chr_12	52030386	fwd	LKRERFTFKGSHLAVLEKYYEQDPYPDTQVREQIVEQCNKAAEKCEWPLSDRDTVTLPVVNNWFNNRRKDAKKQM	LOC107452696
P. tepidariorum	LIM	Isl	SC	Isl	Isl	Isl	Chr_7	34260230	fwd	PTRVRTVLNEKQLHTLRTCYAANPRPDALMKEQLVEMTGLSPRVIRVWFQNKRCKDKKKT	LOC107450161
P. tepidariorum	LIM	Lhx1/5-A	O	Lhx1/5	Lhx1/5	Lhx1/5	Chr_5	3845114	rev	RRGPRTTIKAKQLETLKAAFAATPKPTRHIREQLAQETGLNMRVIQVWFQNRRSKERRMK	LOC107442352
P. tepidariorum	LIM	Lhx1/5-B	O	Lhx1/5	Lhx1/5	Lhx1/5	Chr_8	54534878	rev	RRGPRTTIKAKQLETLKAAFAATPKPTRHIREQLAQETGLNMRVIQVWFQNRRSKERRMK	LOC107449891
P. tepidariorum	LIM	Lhx2/9-1-A	AT	Lhx2/9-1	Lhx2/9	Lhx2/9	Chr_8	19146511	rev	PKRMRTSFKHHQLRAMKSYFSINHNPDAKDLKQLSQKTGLSKRVLQVWFQNARAKWRRNL	LOC107449253
P. tepidariorum	LIM	Lhx2/9-2-A	AT	Lhx2/9-2	Lhx2/9	Lhx2/9	Chr_8	19020812	rev	TKRMRTSFKHHQLRTMKSYFAINQNPDAKDLKQLAQKTGLSKRVLQVWFQNARAKWRRNN	LOC107449261
P. tepidariorum	LIM	Lhx2/9-2-B	O	Lhx2/9-2	Lhx2/9	Lhx2/9	Chr_6	77755176	rev	TKRMRTSFKHHQLRTMKSYFAINQNPDAKDLKQLAQKTGLSKRVLQVWFQNARAKWRRNN	LOC107455294
P. tepidariorum	LIM	Lhx3/4-B-1	RT	Lhx3/4	Lhx3/4	Lhx3/4	Chr_5	82894233	rev	SKRPRTTISPTQLETLKQAYKRSAKPSRFVREQLSTETGLDMRVVQVWFQNRRAKEKRLR	LOC107439196
P. tepidariorum	LIM	Lhx3/4-B-2	SC	Lhx3/4	Lhx3/4	Lhx3/4	Chr_5	57676401	fwd	TKRPRTTITAKQLETLKTAYNNSPKPARHVREQLSQDTGLDMRVVQVWFQNRRAKEKRLK	LOC107445600
P. tepidariorum	LIM	Lhx6/8	SC	Lhx6/8	Lhx6/8	Lhx6/8	Chr_12	55619784	fwd	TKRVRTTFTEEQLQVLQANFNLDSNPDGQDLERIAQITGLSKRVTQVWFQNSRARQKKYL	LOC107453352
P. tepidariorum	LIM	Lmx	SC	Lmx	Lmx	Lmx	Chr_8	30298558	fwd	PKRPRTILTTAQRRAFKASFEISQKPCRKVRESLAKETGLSVRIVQVWFQNQRAKVMII	LOC107442768
P. tepidariorum	POU	Pou2	SC	Pou2	Pou2	Pou2	Chr_5	67445798	rev	RRKKRTSIETTVRLALEKAFLQNPKPTSEEISILAESLTMEKEVVRVWFCNRRQKEKRIN	LOC107438772
P. tepidariorum	POU	Pou3-A	O	Pou3	Pou3	Pou3	Chr_1	72025692	fwd	KRKKRTSIEVSVKGALENHFHKQPKPAAQEIASLADSLQLEKEVVRVWFCNRRQKEKRMT	LOC122268213
P. tepidariorum	POU	Pou3-B	O	Pou3	Pou3	Pou3	Chr_9	36465136	rev	KRKKRTSIEVSVKGALENHFHKQPKPSAQEIASLADSLQLEKEVVRVWFCNRRQKEKRMT	LOC107441492
P. tepidariorum	POU	Pou4-A	O	Pou4	Pou4	Pou4	Chr_11	49400164	rev	KKRKRTSIAAPEKRSLEAYFAVQPRPSGEKIAAIAEKLDLKKNVVRVWFCNQRQKQKRMK	LOC107456091
P. tepidariorum	POU	Pou4-B	O	Pou4	Pou4	Pou4	Chr_6	29822472	rev	KKRKRTSIAAIEKRSLEAYFALQQRPSSDKIASIAQKLDLKKSVVRVWFCNQRQKQKRMK	LOC107448348
P. tepidariorum	POU	Pou6	SC	Pou6	Pou6	Pou6	Chr_10	14391095	rev	KRKRRTSFTPSALEILNKFFETNTHPSGIEMTGLAEHLNYDREVVRVWFCNKRQALKNTI	LOC107446763
P. tepidariorum	PRD	Arx1	AT	Arx1	Arx	Arx	Chr_11	7856002	rev	IRRYRTTFTSNQLDELERAFARTHYPDVFTREELAMRVDLTEARVQVWFQNRRAKWRKQE	LOC107448374
P. tepidariorum	PRD	Arx2	AT	Arx2	Arx	Arx	Chr_1	45053640	fwd	QRRYRTTFTSSQLEELERSFHVSHYPDVFSREELASQIGLTEARVQVWFQNRRAKWRKQE	LOC107446085
P. tepidariorum	PRD	CG11294	SC	CG11294	CG11294	CG11294	Chr_3	87634073	rev	QRRNRTTFNPQQLTELEVLFEKTHYPDVFLREEVAKKINLSEARVQVWFQNRRAKWRKQT	LOC107454077
P. tepidariorum	PRD	Dmbx-A-1	SC	Dmbx	Dmbx	Dmbx	Chr_6	48279504	fwd	HRRNRTAFSQQQLAALEQTFAKTQYPDLENRENLVRKTGLPEPKIQV	none
P. tepidariorum	PRD	Dmbx-A-2	RT	Dmbx	Dmbx	Dmbx	Chr_6	48296892	fwd	HRRNRTAFSQQQLAALEQTFAKTQYPDLENRENLARKTGLPEPKIQVWFKNRRAKQRKLQ	LOC122272349
P. tepidariorum	PRD	Drgx-A	O	Drgx	Drgx	Drgx	Chr_3	77934678	fwd	QRRNRTTFSVQQLEELEKAFAQTHYPDVFTREDLAMKINLTEARVQVWFQNRRAKWRKAE	LOC107451767
P. tepidariorum	PRD	Drgx-B	O	Drgx	Drgx	Drgx	Chr_6	54573431	fwd	QRRNRTTFTVQQLEELEKAFAQTHYPDVFTREDLAMKINLTEARVQVWFQNRRAKWRKAE	LOC107449984
P. tepidariorum	PRD	Gsc	SC	Gsc	Gsc	Gsc	Chr_8	93876	fwd	KRRHRTIFTEEQLEQLEAAFEKTHYPDVLLREELALRVDLKEERVEVWFKNRRAKWRKQQ	LOC107439785
P. tepidariorum	PRD	Hbn	SC	Hbn	Hbn	Hbn	Chr_7	31478424	rev	IRRSRTTFTTYQLHQLERAFEKTQYPDVFTREELAMRLDLSEARVQVWFQNRRAKWRKRE	LOC107457082
P. tepidariorum	PRD	Otp	SC	Otp	Otp	Otp	Chr_7	31652836	fwd	QKRHRTRFTPAQLQELERSFSKTHYPDIFMREELAMRIGLTESRVQVWFQNRRAKWKKRK	LOC107442263
P. tepidariorum	PRD	Otx-A	O	Otx	Otx	Otx	Chr_1	761856	rev	QRRERTTFTRAQLDILEALFQKTRYPDIFMREEVANQIRLAESRVQVWFKNRRAKCRQQA	LOC107457189
P. tepidariorum	PRD	Otx-B	O	Otx	Otx	Otx	Chr_12	47384618	fwd	QRRERTTFTRAQLDVLESLFSKTRYPDIFMREEVALKINLPESRVQVWFKNRRAKCRQQQ	LOC107457564
P. tepidariorum	PRD	prd-A	AT	prd	Pax3/7	Pax3/7	Chr_2	20670217	rev	QRRSRTTFSAEQVEELERAFERTQYPDIYTREELALRTGLTEARVQVWFSNRRARWRKQV	LOC107445228
P. tepidariorum	PRD	prd-B	O	prd	Pax3/7	Pax3/7	Chr_10	58699511	fwd	QRRSRTTFTATQLEELEKAFEKSQYPDIYSREELAQKTSLTEARVQVWFSNRRARWRKQV	LOC107436125
P. tepidariorum	PRD	Pax4/6-1	AT	Pax4/6-1	Pax4/6	Pax4/6	Chr_2	44288353	rev	LQRNRTSFTPEQIEALEKEFERTHYPDVFARERLAAKIDLPEARIQVWFSNRRAKWRREE	LOC107436595
P. tepidariorum	PRD	Pax4/6-2	SC	Pax4/6-2	Pax4/6	Pax4/6	Chr_2	44001074	fwd	LQRNRTSFANEQIEALEKEFERTHYPDVFARERLAEKISLPEARIQVWFSNRRAKWRREE	LOC107441893
P. tepidariorum	PRD	Pax4/6-3	SC	Pax4/6-3	Pax4/6	Pax4/6	Chr_8	60989297	rev	FRRNRTTFSPEQLEVLEEEFEKTHYPCVSTRERLAAKTNLSEARVQVWFSNRRAKWRRHQ	LOC107449509
P. tepidariorum	PRD	Phox-A	O	Phox	Phox	Phox	Chr_2	51509995	rev	QRRIRTTFTSSQLKELERAFQETHYPDIYTREEIAMKTDLTEARVQVWFQNRRAKFRKQE	LOC107446297
P. tepidariorum	PRD	Phox-B	O	Phox	Phox	Phox	Chr_11	15805494	rev	QRRIRTTFTSAQLKELEKAFQETHYPDIYTREEIALRTDLTEARVQVWFQNRRAKFRKQE	LOC107436387
P. tepidariorum	PRD	Pitx-A	O	Pitx	Pitx	Pitx	Chr_3	37091518	fwd	QRRQRTHFTSQQLQELEATFARNRYPDMSTREEIAMWTNLTEARVRVWFKNRRAKWRKRE	LOC107438306
P. tepidariorum	PRD	Pitx-B	O	Pitx	Pitx	Pitx	Chr_6	48638885	rev	QRRQRTHFTSQQLQELEATFARNRYPDMSTREEIAMWTNLTEARVRVWFKNRRAKWRKRE	LOC107439506
P. tepidariorum	PRD	Prop	SC	Prop	Prop	Prop	Chr_9	27997645	fwd	RRRHRTTFTQEQLQELEAAFAKSHYPDIYCREELARITKLNEARIQVWFQNRRAKYRKQE	LOC107446479
P. tepidariorum	PRD	Prrx	SC	Prrx	Prrx	Prrx	Chr_12	41367197	fwd	PRRNRTTFTTHQLNALEKIFERTHYPDAFVREELARKVNLSEARVQVWFQNRRAKFRRNE	LOC107440225
P. tepidariorum	PRD	Rax-A	O	Rax	Rax	Rax	Chr_7	31391624	fwd	HRRNRTTFTTYQLHELERAFEKSHYPDVYSREELAMKVNLPEVRVQVWFQNRRAKWRRQE	LOC107457078
P. tepidariorum	PRD	Rax-B	O	Rax	Rax	Rax	Chr_10	79670655	rev	HRRNRTTFTTYQLHELERAFERSHYPDVYSREELAVKVNLPEVRVQVWFQNRRAKWRRQE	LOC107443277
P. tepidariorum	PRD	Repo	SC	Repo	Repo	Repo	Chr_2	81962755	rev	KKKTRTTFTAYQLEELERAFQRAPYPDVFAREELAMRLQLSESRVQVWFQNRRAKWRKRE	LOC107438094
P. tepidariorum	PRD	Shox	SC	Shox	Shox	Shox	Chr_3	17403514	fwd	QRRSRTNFTLEQLNELERLFDETHYPDAFMREELSQRLGLSEARVQVWFQNRRAKCRKHE	LOC107457353
P. tepidariorum	PRD	Uncx-A	O	Uncx	Uncx	Uncx	Chr_1	6201943	fwd	RRRTRTNFNGWQLEELEKAFEASHYPDVFMREALAMRLDLVESRVQVWFQNRRAKWRKKE	LOC107449778
P. tepidariorum	PRD	Uncx-B	O	Uncx	Uncx	Uncx	Chr_5	39362437	fwd	RRRTRTNFNGWQLEELEKAFEASHYPDVFMREALAMRLDLVESRVQVWFQNRRAKWRKKE	LOC107444630
P. tepidariorum	PRD	Vsx-1-partial	RT	Vsx	Vsx	Vsx	Chr_10	87054843	fwd	KRRHRTIFTSYQLEELEKAFKDAHYPDVYAREMLSLKTDLPEDRIQ	LOC107440962
P. tepidariorum	PRD	Vsx-2-partial	RT	Vsx	Vsx	Vsx	Chr_9	60600947	fwd	QVWFQNRRAKWRKTE	XP_015909548.1
P. tepidariorum	PROS	Prox	SC	Prox	Prox	Prox	Chr_6	29542271	fwd	MHTSTLTPMHLRKAKLMFFFARYPSSAVLKMYFPDIKFNKNNTAQLVKWFSNFREFFYIQMEKYARQAMSEGIKAADDLKVTADSELLRV	LOC107448306
P. tepidariorum	SINE	Six1/2-A	O	Six1/2	Six1/2	Six1/2	Chr_8	24181210	fwd	GEETSYCFKEKSRNILREWYAHNPYPSPREKRELAEATGLTTTQVSNWFKNRRQRDRAAE	LOC107455071
P. tepidariorum	SINE	Six1/2-B	O	Six1/2	Six1/2	Six1/2	Chr_3	15025117	rev	GEETSYCFKEKSRNILREWYHQNPYPSPREKRELAEATGLTTTQVSNWFKNRRQRDRAAE	LOC107436467
P. tepidariorum	SINE	Six3/6-A	O	Six3/6	Six3/6	Six3/6	Chr_8	78949520	rev	GEQKTHCFKERTRSLLREWYLQDPYPNPTKKRELAQATGLTPTQVGNWFKNRRQRDRAAA	LOC107450741
P. tepidariorum	SINE	Six3/6-B	O	Six3/6	Six3/6	Six3/6	Chr_3	15091290	fwd	GEQKTHCFKERTRSLLREWYLQDPYPNPTKKRELAQATGLTPTQVGNWFKNRRQRDRAAA	LOC107436457
P. tepidariorum	SINE	Six4/5-A	SC	Six4/5	Six4/5	Six4/5	Chr_8	24493864	rev	GEETIYCFKEKSRIALKECYKQNRYPTPDEKRGLAKKTGLTLTQVSNWFKNRRQRDRTPH	LOC107455062
P. tepidariorum	TALE	Irx1-A	AT	Irx1	Irx	Irx	Chr_7	4729877	rev	NGARRKNVTRDSTSTLKAWLNEHRKNPYPTKGEKIMLAIITKMTLTQVSTWFANARRRLKKEN	LOC107439315
P. tepidariorum	TALE	Irx1-B	O	Irx1	Irx	Irx	Chr_6	80426312	rev	NGARRKNVTRDSTSTLKAWLNEHRKNPYPTKGEKIMLAIITKMTLTQVSTWFANARRRLKKEN	LOC107453943
P. tepidariorum	TALE	Irx2-A	AT	Irx2	Irx	Irx	Chr_7	4474025	rev	NGARRKNATRETTSTLKAWLNEHRKNPYPTKGEKIMLAIITKMTLTQVSTWFANARRRLKKEN	LOC107437851
P. tepidariorum	TALE	Irx3-A	O	Irx3	Irx	Irx	Chr_7	3965079	rev	SEARRRNATRETTGMLKNWLNEHRKNPYPTKGEKIMLAIITKMTLTQVSTWFANARRRLKKEN	LOC107456088
P. tepidariorum	TALE	Irx3-B	AT	Irx3	Irx	Irx	Chr_6	80698744	fwd	SVARRKNATRETTNTLKAWLYEHRKNPYPTKGEKIMLAIITKMTLTQVSTWFANARRRLKKEN	LOC107452260
P. tepidariorum	TALE	Meis-A	O	Meis	Meis	Meis	Chr_4	21942130	fwd	RQKKRGIFPKVATNIMRAWLFQHLTHPYPSEDQKKQLAQDTGLTILQVNNWFINARRRIVQPM	LOC107450063
P. tepidariorum	TALE	Meis-B	O	Meis	Meis	Meis	Chr_8	19706520	rev	RQKKRGIFPKVATNIMRAWLFQHLTHPYPSEDQKKQLAQDTGLTILQVNNWFINARRRIVQPM	LOC107439560
P. tepidariorum	TALE	Pbx-A	O	Pbx	Pbx	Pbx	Chr_8	30772519	fwd	CRRKRRNFSKQATEILNEYFYSHLSNPYPSEEAKEELARKCGITVSQV	LOC107439046
P. tepidariorum	TALE	Pbx-B	O	Pbx	Pbx	Pbx	Chr_1	103399117	fwd	KRRKRRNFSKQATEILNEYFYSHLSNPYPSEEAKEELARKCGITVSQISNWFGNKRIRYKKNI	LOC107449226
P. tepidariorum	TALE	Pknox	SC	Pknox	Pknox	Pknox	Chr_5	68212608	fwd	KKQKRGVLPKHATSIMRSWLFQHIVHPYPTEDEKKQIAHQTNLTLLQVNNWFINARRRILQPM	LOC107454584
P. tepidariorum	TALE	Tgif-B	SC	Tgif	Tgif	Tgif	Chr_11	59315623	fwd	SRKRRGNLPKESVRILRMWLYEHRYSAYPSEKEKVKLAEDAKLTTLQVCNWFINARRRILPDI	LOC107436476
P. tepidariorum	UN	En-like	SC	En-like	ANTP-un	UN	Chr_8	39283408	fwd	KRKPRTKLTASQLFFLNHAFAKNHYLTSKMGNLLSKRLDIPEACLKTWFQNQRARNKRMN	g1962.t1
P. tepidariorum	UN	Rx-like	SC	Rx-like	PRD-un	UN	Chr_10	84777370	rev	PRQSRTIFTSCQLHELQLAFDKSPYLSVAEKERLARRINVPGRTVDVWFQNKRAKWRRQS	LOC110282377
P. tepidariorum	UN	CUP9	SC	CUP9	TALE-un	UN	Chr_4	4470102	fwd	PRKRRCNHPKATTEYLIRWVRDHIVEPYPTEEEKTSLSQKVNLTPKQLEDWFTNLRRRKLEKI	LOC107444028
P. tepidariorum	UN	un-1	SC	un-1	UN-un	UN	Chr_3	25872614	rev	QYPYPAGISSKPQEILAIIFEDDKYPSLQKRQTLAGEVGYTEKQVNTWFKNRRQRDRKRY	LOC107440511
P. tepidariorum	ZF	Zeb	SC	Zeb	Zeb	Zeb	Chr_3	92991543	fwd	VCMSPSALSVDCELTLKAHFQMNPRPKKSELIRLAHDLKCSVRTIQEWLQRQQMRSKDYA	LOC107446990
P. tepidariorum	ZF	ZfhxHD1-A	O	ZfhxHD1	Zfhx	Zfhx	Chr_10	33673140	rev	QKRARTRINDDQLKILRAYFDINNSPTEDQLLEMSDKSGLPLKVIKHWFRNTLFKERQRN	LOC107457539
P. tepidariorum	ZF	ZfhxHD1-B	O	ZfhxHD1	Zfhx	Zfhx	Chr_4	15348578	fwd	QKRARTRINDEQLKILRTYFDINNSPTEEQLIEMSDKSGLPLKVIKHWFRNTLFKERQRN	LOC107453499
P. tepidariorum	ZF	ZfhxHD2-A	O	ZfhxHD2	Zfhx	Zfhx	Chr_10	33672408	rev	KRANRTRFTDFQIKVLQEFFESNAYPKDDDLEYLSKLLTLSPRVIVVWFQNARQKARKVY	LOC107457539
P. tepidariorum	ZF	ZfhxHD2-B	O	ZfhxHD2	Zfhx	Zfhx	Chr_4	15349310	fwd	KRANRTRFTDYQIKVLQEFFETNAYPKDDDLEYLSKLLSLSPRVIVVWFQNARQKARKVY	LOC107453499
P. tepidariorum	ZF	ZfhxHD3-A	O	ZfhxHD3	Zfhx	Zfhx	Chr_10	33671712	rev	DKRLRTTILPEQLDYLYQQYQLESNPSRKMLENIAREVGLKKRVVQVWFQNTRARERKGQ	LOC107457539
P. tepidariorum	ZF	ZfhxHD3-B	O	ZfhxHD3	Zfhx	Zfhx	Chr_4	15349985	fwd	DKRLRTTILPEQLDYLYQKYQVESNPSRKMLENIAREVGLKKRVVQVWFQNTRARERKGQ	LOC107453499
P. tepidariorum	ZF	ZfhxHD4-A	O	ZfhxHD4	Zfhx	Zfhx	Chr_10	33670899	rev	NKRFRTQMTTIQLKVMKSIFVDYKTPSMCECESLGKEIGLPKRVVQVWFQNARAKEKKAK	LOC107457539
P. tepidariorum	ZF	ZfhxHD4-B	O	ZfhxHD4	Zfhx	Zfhx	Chr_4	15350870	fwd	NKRFRTQMSTLQLKVMKSIFADYKTPSMAECETLGREIGLPKRVVQVWFQNARAKEKKAK	LOC107453499
H. graminicola	ANTP	Abox-1	RT	Abox	Abox	Abox	CM043113.1	14548498	rev	––––––––––––––––––––KVDKYLSVSKRMELSAALNLTEVQIKTWFQNRR	none
H. graminicola	ANTP	Abox-2	RT	Abox	Abox	Abox	CM043113.1	14669014	rev	––––––––––––––––––––KVDKYLSVSKRMELSAALNLTEVQIKTWFQNRR	none
H. graminicola	ANTP	Abox-3	RT	Abox	Abox	Abox	CM043113.1	14804913	rev	––––––––––––––––––––KVDKYLSVSKRMELSAALNLTEVQIKTWFQNRRTKWKKQL	none
H. graminicola	ANTP	Abox-4	RT	Abox	Abox	Abox	CM043113.1	14919359	rev	––––––––––––––––––––KVDKYLSVSKRMELSAALNLTEVQIKTWFQNRRTKWKKQL	none
H. graminicola	ANTP	Abox-5	RT	Abox	Abox	Abox	CM043113.1	15025835	rev	––––––––––––––––––––KVDKYLSVSKRMELSAFLNLTEVQIKTWFQNRRTKWKKQL	none
H. graminicola	ANTP	Abox-6	RT	Abox	Abox	Abox	CM043113.1	15165981	rev	––––––––––––––––––––KVDKYLSVSKRMELSAALNLTEVQIKTWFQNRR	none
H. graminicola	ANTP	Barhl-A-1a	AT	Barhl	Barhl	Barhl	CM043116.1	52587600	rev	––––––––––––––TLEKSFERQKYLSVQDRMELAAKLNLTDTQVKTWYQNRR	evm.TU.CTG_49.39
H. graminicola	ANTP	Barhl-A-1b	AT	Barhl	Barhl	Barhl	CM043116.1	52737011	rev	QRKARTAFTDHQLQTLEKSFERQKYLSVQDRMELAAKLNLTDTQVKTWYQNRR	evm.TU.CTG_49.35
H. graminicola	ANTP	Bari	SC	Bari	Bari	Bari	CM043118.1	63616694	rev	PRRRRTAFTQAQLAFLERKFRCQKYLSVADRGSVAEALSLTETQVKTWYQNRR	evm.TU.CTG_1457.17
H. graminicola	ANTP	Bsx	SC	Bsx	Bsx	Bsx	CM043115.1	15596112	fwd	RRKARTVFSDQQLHGLEKRFEAQRYLSTPERLELATALSLSETQVKTWFQNRRMKHKKQL	evm.TU.CTG_626.10
H. graminicola	ANTP	Cdx	SC	Cdx	Cdx	Cdx	CM043117.1	32720468	rev	KDKYRVVYSDSQRLELEKEFHYSRYITIRRKVELATSLELSERQIKIWFQNRRAKERRQ	evm.TU.CTG_74.2
H. graminicola	ANTP	Dbx-A-1	RT	Dbx	Dbx	Dbx	CM043121.1	47719552	fwd	GMMRRAVFSDAQRQGLEKRFQIQKYISKPDRKKLAEKLGLKDSQVKIWFQNRRMKWRNSK	none
H. graminicola	ANTP	Dbx-A-2	RT	Dbx	Dbx	Dbx	CM043121.1	48393781	fwd	GMMRRAVFSDAQRQGLEKRFQIQKYISKPDRKKLAEKLGLKDSQVKIWFQNRRMKWRNSK	evm.TU.CTG_1545.73
H. graminicola	ANTP	Dbx-B	O	Dbx	Dbx	Dbx	CM043122.1	19409336	rev	GMMRRAVFSDAQRQGLEKRFQVQKYISKPDRKKLAEKLGLKDSQVKIWFQNRRMKWRNSK	none
H. graminicola	ANTP	Dlx-1	RT	Dlx	Dlx	Dlx	CM043122.1	7654644	fwd	MRKPRTIYSSLQLQQLNRRFQRTQYLALPERAELAASLGLTQTQVKIWFQNRRSKYKKML	evm.TU.CTG_264.31
H. graminicola	ANTP	Dlx-2	RT	Dlx	Dlx	Dlx	CM043122.1	7799473	rev	MRKPRTIYSSLQLQQLNRRFQRTQYLALPERAELAASLGLTQTQVKIWFQNRRSKYKKML	evm.TU.CTG_264.30
H. graminicola	ANTP	Emx1-A	AT	Emx1	Emx	Emx	CM043118.1	14435440	fwd	PKRIRTAFSPSQLLTLEHAFEKNHYVVGAERKQLAHSLNLTETQVKVWFQNRRTKYKRQK	none
H. graminicola	ANTP	Emx1-B	O	Emx1	Emx	Emx	CM043122.1	31711183	rev	PKRIRTAFSPTQLLQLEHAFEKNHYVVGSERRELAQNLSLSETQVKVWFQNRRTKYKRQK	evm.TU.CTG_746.19
H. graminicola	ANTP	Emx2-A-1	AT	Emx2	Emx	Emx	CM043118.1	14845869	rev	PKRIRTAFSPSQLLKLEHAFEKNHYVVGAERKQLAQSLSLTETQVKVWFQNRRTKHKRQK	evm.TU.CTG_751.5
H. graminicola	ANTP	Emx2-A-2	RT	Emx2	Emx	Emx	CM043118.1	14881492	rev	PKRIRTAFSPSQLLKLEHAFEKNHYVVGAERKQLAQSLSLTETQV	evm.TU.CTG_717.1
H. graminicola	ANTP	Emx2-A-3	O	Emx2	Emx	Emx	CM043115.1	64202800	fwd	PKRIRTAFSPSQLLKLEHAFEKNHYVVGAERKQLAQSLSLTETQV	none
H. graminicola	ANTP	En-A	SC	En	En	En	CM043118.1	61698498	rev	EKRPRTAFSSEQLARLKQEFNENRYLTEKRRQELARSLNLNESQVKIWFQNKRAKLKKSS	evm.TU.CTG_1457.86
H. graminicola	ANTP	Evx	SC	Evx	Evx	Evx	CM043121.1	468133	fwd	IRRYRTAFTRDQLARLEKEFCRENYVSRPRRCELAAALNLPESTIKVWFQNRRMKDKRQR	evm.TU.CTG_488.11
H. graminicola	ANTP	Gbx-A	O	Gbx	Gbx	Gbx	CM043117.1	53654023	fwd	GRRRRTAFTSEQLLELEKEFHAKKYLSLTERSQIAHALKLSEVQVKIWFQNRRAKWKRVK	evm.TU.CTG_571.53
H. graminicola	ANTP	Gbx-B	O	Gbx	Gbx	Gbx	CM043122.1	16859034	rev	TRRKRTAFTSEQLLELEKEFHLKKYLSLTERSQIAHSLKLSEVQVKIWFQNRRAKWKRVK	evm.TU.CTG_794.1
H. graminicola	ANTP	Gsx	SC	Gsx	Gsx	Gsx	CM043122.1	45064731	fwd	SKRVRTAYSSAQLVELEREFASNMYLSRLRRIEIATYLRLSEKQVKIWFQNRRVKAKKMG	evm.TU.CTG_1053.4
H. graminicola	ANTP	Hhex	SC	Hhex	Hhex	Hhex	CM043122.1	49555614	rev	RKGGQIRFTSDQTGKLEKMFADQKYLSPTERKRLASGLRLTERQVKTWFQNRRAKWRRLK	evm.TU.CTG_913.7
H. graminicola	ANTP	lab-A-1	O	lab	lab	Hox1	CM043116.1	64364601	rev	PGSGRTNFTTKQLCELEKEFHFNKYLTRARRIEIASALQLNETQVKIWFQNRRMKHKKRQ	evm.TU.CTG_1348.1
H. graminicola	ANTP	lab-A-2	RT	lab	lab	Hox1	CM043116.1	64425230	rev	PGSGRTNFTTKQLCELEKEFHFNKYLTRARRIEIASALQLNETQVKIWFQNRRMKHKKRQ	evm.TU.CTG_686.1
H. graminicola	ANTP	lab-B-1	O	lab	lab	Hox1	CM043122.1	13125777	fwd	YCAGRTNFSTKQLTELEKEYITTKYLNRARRIEIATALHLNETQVKIWFQNRRMKSKKRM	none
H. graminicola	ANTP	lab-B-2	RT	lab	lab	Hox1	CM043122.1	12992365	fwd	ATGTRTNFSTKQLTELEKEYITTKYLNRARRIEIATALHLNETQVKIWFQNRRMKSKKRM	evm.TU.CTG_461.1
H. graminicola	ANTP	pb-A-1	RT	pb	pb	Hox2	CM043116.1	64604455	rev	PRRLRTAYTNTQLLELEKEFHFNKYLCRPRRIEIAASLDLTERQVKVWFQNRRMKHKRQT	evm.TU.CTG_686.5
H. graminicola	ANTP	pb-A-2	O	pb	pb	Hox2	CM043116.1	64704138	rev	PRRLRTAYTNTQLLELEKEFHFNKYLCRPRRIEIAASLDLTERQVKVWFQNRRMKHKRQT	evm.TU.CTG_341.2
H. graminicola	ANTP	pb-B	O	pb	pb	Hox2	CM043122.1	12835334	fwd	PRRLRTAYTNTQLLELEKEFHFNKYLCRPRRIEIAASLDLTERQVKVWFQNRRMKHKRQS	none
H. graminicola	ANTP	Hox3-B	SC	Hox3	Hox3	Hox3	CM043122.1	12716200	fwd	SKRARTAYTSAQLVELEKEFHFNRYLCRPRRIEMAALLNLTERQIKIWFQNRRMKFKKEQ	evm.TU.CTG_461.5
H. graminicola	ANTP	Dfd-A	O	Dfd	Dfd	Hox4	CM043116.1	65207397	rev	PKRQRTAYTRHQILELEKEFHFNRYLTRRRRIEIAHSLCLSERQIKIWFQNRRMKWKKDN	evm.TU.CTG_967.3
H. graminicola	ANTP	Dfd-B	O	Dfd	Dfd	Hox4	CM043122.1	12418758	fwd	PKRQRTAYTRHQILELEKEFHFNRYLTRRRRIEIAHALCLSERQIKIWFQNRRMKWKKDN	none
H. graminicola	ANTP	Scr-A	O	Scr	Scr	Hox5	CM043116.1	1680669	rev	TKRQRTSYTRYQTLELEKEFHFNRYLTRRRRIEIAHALCLSERQIKIWFQNRRMKWKKEH	evm.TU.CTG_1382.7
H. graminicola	ANTP	Scr-B	O	Scr	Scr	Hox5	CM043122.1	12198963	fwd	TKRQRTSYTRYQTLELEKEFHFNRYLTRRRRIEIAHALCLSERQIKIWFQNRRMKWKKEH	evm.TU.CTG_998.20
H. graminicola	ANTP	abd-A-A	O	abd-A	abd-A	Hox6-8	CM043116.1	2699522	rev	RRRGRQTYTRFQTLELEKEFHFNHYLTRRRRIEIAHALCLTERQIKIWFQNRRMKLKKEM	evm.TU.CTG_1518.2
H. graminicola	ANTP	abd-A-B	O	abd-A	abd-A	Hox6-8	CM043122.1	11236733	fwd	RRRGRQTYTRFQTLELEKEFHFNHYLTRRRRIEIAHALCLTERQIKIWFQNRRMKLKKEL	evm.TU.CTG_1080.10
H. graminicola	ANTP	Antp-A-1	O	Antp	Antp	Hox6-8	CM043116.1	2039925	rev	RKRGRQTYTRYQTLELEKEFHFNRYLTRRRRIEIAHALCLTERQIKIWFQNRRMKWKKEN	evm.TU.CTG_1382.14
H. graminicola	ANTP	Antp-A-2	RT	Antp	Antp	Hox6-8	CM043116.1	2325074	rev	RKRGRQTYTRYQTLELEKEFHFNRYLTRRRRIEIAHALCLTERQIKIWFQNRRMKWKKEN	evm.TU.CTG_106.4
H. graminicola	ANTP	Antp-B	O	Antp	Antp	Hox6-8	CM043122.1	11857745	fwd	RKRGRQTYTRYQTLELEKEFHFNRYLTRRRRIEIAHALCLTERQIKIWFQNRRMKWKKEN	none
H. graminicola	ANTP	ftz-B	SC	ftz	ftz	Hox6-8	CM043122.1	12118239	fwd	PKRSRQTYTRYQTLELEKEFHFNRYLTRRRRIEIAHTLGLTERQIKIWFQNRRMKAKKEN	evm.TU.CTG_998.24
H. graminicola	ANTP	Ubx-A	O	Ubx	Ubx	Hox6-8	CM043116.1	2541884	rev	RRRGRQTYTRFQTLELEKEFHTNHYLTRRRRIEMAHSLCLTERQIKIWFQNRRMKLKKEI	none
H. graminicola	ANTP	Ubx-B-1	O	Ubx	Ubx	Hox6-8	CM043122.1	11638782	fwd	RRRGRQTYTRYQTLELEKEFHTNHYLTRRRRIEMAHALCLTERQIKIWFQNRRMKLKKEI	evm.TU.CTG_998.28
H. graminicola	ANTP	Ubx-B-2	O	Ubx	Ubx	Hox6-8	CM043122.1	11403488	fwd	RRRGRQTYTRYQTLELEKEFHTNHYLTRRRRIEMAHALCLTERQIKIWFQNRRMKLKKEI	evm.TU.CTG_1080.6
H. graminicola	ANTP	Abd-B-A-1	RT	Abd-B	Abd-B	Hox9-15	CM043116.1	2959743	rev	VRKKRKPYSKFQTLELEKEFLFNAYVSKQKRWELARNLNLTERQVKIWFQNRRMKSKKNS	evm.TU.CTG_1518.5
H. graminicola	ANTP	Abd-B-A-2	RT	Abd-B	Abd-B	Hox9-15	CM043116.1	2982437	rev	VRKKRKPYSKFQTLELEKEFLFNAYVSKQKRWELARNLNLTERQVKIWFQNRRMKSKKNS	evm.TU.CTG_492.1
H. graminicola	ANTP	Abd-B-B	O	Abd-B	Abd-B	Hox9-15	CM043122.1	10947869	fwd	VRKKRKPYSKFQTLELEKEFLFNAYVSKQKRWELARNLNLTERQVKIWFQNRRMKSKKTS	evm.TU.CTG_1406.2
H. graminicola	ANTP	Lbx-A	O	Lbx	Lbx	Lbx	CM043117.1	39807163	fwd	KRKSRTAFTNHQIFELEKRFLYQKYLSPADRDEIAQSLGLTNAQVITWFQNRRAKLKRDM	evm.TU.CTG_807.1
H. graminicola	ANTP	Lbx-B	O	Lbx	Lbx	Lbx	CM043122.1	49140390	fwd	KRKSRTAFTNHQIFELERRFLHQKYLSPADRDEIAQSLGLTNAQVITWFQNRRAKLKRDM	evm.TU.CTG_1242.1
H. graminicola	ANTP	Meox	SC	Meox	Meox	Meox	CM043113.1	13614685	rev	PRKERTAFSKQQVQELEEEFAQHNYLTRLRRYEIAVALNLTERQVKVWFQNRRMKWKRTK	evm.TU.CTG_374.10
H. graminicola	ANTP	Mnx	SC	Mnx	Mnx	Mnx	CM043112.1	56629848	fwd	TRRPRTAFTSQQLLELENQFRMNKYLSRPKRFEVATNLMLTETQVKIWFQNRRMKWKRSK	none
H. graminicola	ANTP	Msx1-A	AT	Msx1	Msx	Msx	CM043117.1	39346658	rev	NRKPRTPFTSQQLLNLEKKFRSKQYLSLSERAEFSSFLKLTEVQVKIWFQNRRAKEKRLK	none
H. graminicola	ANTP	Msx1-B	O	Msx1	Msx	Msx	CM043122.1	49495743	fwd	NRKPRTPFTTQQLLSLERKFRSKQYLSIAERAEFSSSLSLTETQVKIWFQNRRAKEKRLK	evm.TU.CTG_913.10
H. graminicola	ANTP	Msx2-A	AT	Msx2	Msx	Msx	CM043116.1	13467030	rev	NRKPRTPFTTQQLLSLERKFRSKQYLSIAERAEFSSSLSLTETQVKIWFQNRRAKEKRLK	evm.TU.CTG_1587.4
H. graminicola	ANTP	Msx2-B-1	RT	Msx2	Msx	Msx	CM043122.1	23416078	fwd	NRKPRTPFTTQQLLALERKFRSKQYLSIAERAEFSSSLNLTETQVKIWFQNRRAKEKRLK	evm.TU.CTG_848.3
H. graminicola	ANTP	Msx2-B-2	O	Msx2	Msx	Msx	CM043122.1	23679314	fwd	NRKPRTPFTTQQLLALERKFRSKQYLSIAERAEFSSSLNLTETQVKIWFQNRRAKEKRLK	evm.TU.CTG_974.15
H. graminicola	ANTP	Nedx	SC	Nedx	Nedx	Nedx	CM043117.1	40428247	rev	RKRARTSFTTSQIKALEAEFEKNKYLSVSKRLQLAKTLKLSETQIKIWFQNRRTKWKRKY	evm.TU.CTG_1224.2
H. graminicola	ANTP	NK2.1	SC	NK2.1	NK2.1	NK2.1	CM043113.1	21045605	rev	RRKRRVLFTQAQVYELERRFKQQKYLSAPEREHLASLIHLTPTQVKIWFQNHRYKCKRQA	evm.TU.CTG_960.7
H. graminicola	ANTP	NK2.2-A-1	RT	NK2.2	NK2.2	NK2.2	CM043111.1	4945897	fwd	KRKRRVLFSKAQTYELERRFRQQRYLSAPEREHLASIIRLTPTQVKIWFQNHR	evm.TU.CTG_731.15
H. graminicola	ANTP	NK2.2-A-2	O	NK2.2	NK2.2	NK2.2	CM043111.1	5412663	fwd	KRKRRVLFSKAQTYELERRFRQQRYLSAPEREHLASIIRLTPTQVKIWFQNHR	evm.TU.CTG_354.2
H. graminicola	ANTP	NK2.2-B	O	NK2.2	NK2.2	NK2.2	CM043116.1	63607655	rev	KRKRRVLFSKSQTYELERRFRQQRYLSAPEREHLASIIRLTPTQVKIWFQNHRYKAKRAR	evm.TU.CTG_528.15
H. graminicola	ANTP	NK3	SC	NK3	NK3	NK3	CM043117.1	39446347	rev	KKRSRAAFSHAQVFELERRFSHQRYLSGAERADLAQALKLTETQVKIWFQNRRYKTKRRQ	evm.TU.CTG_1563.2
H. graminicola	ANTP	NK4-A	SC	NK4	NK4	NK4	CM043117.1	39378034	rev	RRKPRVLFSQAQVYELERRFKQQRYLSAPEREQLANVLKLTSTQVKIWFQNRRYKCKRQR	evm.TU.CTG_1563.1
H. graminicola	ANTP	NK5-B-1	SC	NK5	NK5	NK5	CM043122.1	35467938	fwd	KKKTRTVFTRSQVFQLESTFDMKRYLSSSERAGLAASLHLTETQVKIWFQNRRNKWKRQL	evm.TU.CTG_737.3
H. graminicola	ANTP	NK5-B-2	RT	NK5	NK5	NK5	CM043122.1	46424597	rev	KKKTRTVFTRSQVYQLEATFEMKRYLSSSERAGLASSLNLTETQVKIWFQNRRNKWKRQM	evm.TU.CTG_685.2
H. graminicola	ANTP	NK6-A	O	NK6	NK6	NK6	CM043116.1	14365381	fwd	KKHTRPTFSGHQIYVLEKTFEQTKYLAGPERAKLAYALGMSESQVKVWFQNRRTKWRKKH	evm.TU.CTG_1587.28
H. graminicola	ANTP	NK6-B	O	NK6	NK6	NK6	CM043122.1	22741094	fwd	KKHTRPTFSGHQIYVLEKTFEQTKYLAGPERAKLAYALGMSESQVKVWFQNRRTKWRKKH	evm.TU.CTG_40.2
H. graminicola	ANTP	NK7-A	O	NK7	NK7	NK7	CM043117.1	40077545	fwd	KKKARTTFTGRQIFELEKQFEIKKYLSSSERAEMAKLLNVTETQVKIWFQNRRTKWKKQD	none
H. graminicola	ANTP	NK7-B	O	NK7	NK7	NK7	CM043122.1	24226309	fwd	RKKARTTFTGRQIFELEKQFEVKKYLSSSERSDMAKLLNVTETQVKIWFQNRRTKWKKLE	evm.TU.CTG_974.1
H. graminicola	ANTP	Noto-A-1	SC	Noto	Noto	Noto	CM043112.1	38996550	rev	MKRIRTIFTPEQLERLESEFERQQYMVGPERLYLASTLNLSESQVKIWFQNRRIKWRKQH	evm.TU.CTG_1429.1
H. graminicola	ANTP	Noto-A-2	RT	Noto	Noto	Noto	CM043112.1	39006060	rev	MKRIRTIFTPEQLERLESEFERQQYMVGPERLYLASTLNLSESQVKIWFQNRRIKWRKQH	evm.TU.CTG_440.1
H. graminicola	ANTP	Ro-B	SC	Ro	Ro	Ro	CM043111.1	11535087	rev	QRRQRTTFTSEQTLRLEMEYHRNEYISRPRRFELAESLDLTETQIKIWFQNRRAKDKRIE	evm.TU.CTG_673.29
H. graminicola	ANTP	Tlx-A	O	Tlx	Tlx	Tlx	CM043117.1	39587403	fwd	RKKPRTSFTRMQICELEKRFHKQKYLASAERASLAKTLKMTDAQVKTWFQNRRTKWR	evm.TU.CTG_1563.6
H. graminicola	ANTP	Tlx-B	O	Tlx	Tlx	Tlx	CM043122.1	49319122	fwd	RKKPRTSFTRMQICELEKRFHKQKYLASAERAALAKQLKMTDAQVKTWFQNRRTKWR	none
H. graminicola	CERS	Cers	SC	Cers	Cers	Cers	CM043120.1	320198	rev	–––––––––––––––––––––––––––––QVAVLALQLEWSERRVERWLRRKLSRSKPST	none
H. graminicola	CUT	CmpHD1	SC	CmpHD1	Cmp	Cmp	CM043122.1	4027678	rev	ARTRIRTSFDPELELPKLHRWFADNQHPSRLQIQQYVRELNSLESRRGRKPLDVNNVVYWFKNARAAHKRAE	none
H. graminicola	CUT	CmpHD2	SC	CmpHD2	Cmp	Cmp	CM043122.1	4027165	rev	RRKRNRTFIDPVSEVPRLEQWFSTNTHPSHGQIVRFTHDLNAMQYRQKFPKLEPKNIQFWFKNRRAKCKRLN	none
H. graminicola	CUT	Cux-A	O	Cux	Cux	Cux	CM043120.1	49513726	rev	AKKPRILFSEEQKEALKLAYTLDPYPSTAVMEFLSAELGLSVRTITNWFHNHRMRLKQQN	evm.TU.CTG_970.2
H. graminicola	CUT	Cux-B	O	Cux	Cux	Cux	CM043113.1	6838103	fwd	AKKPRVLFTEEQKEALKLAFSLDPYPSTATIEFLATELNLSVRTITNWFHNHRMRMKQHA	none
H. graminicola	CUT	Onecut-A	O	Onecut	Onecut	Onecut	CM043120.1	20679611	rev	PKKPRLVFTDLQRRTLQAIFKETKRPSKEMQITISQQLGLELSTVGNFFMNARRRSQDKWQ	none
H. graminicola	CUT	Onecut-B	O	Onecut	Onecut	Onecut	CM043123.1	5606792	fwd	PKKPRLVFTDLQRRTLQAIFKETKRPSKEMQITISQQLGLELSTVGNFFMNARRRSQDKWQ	evm.TU.CTG_398.14
H. graminicola	CUT	SatB	SC	SatB	SatB	SatB	CM043120.1	31062239	rev	RPVDGRLTFHPTKELPLMRDWFHSCRNPSRRTLQMYVDILNQGSVRQQERPKVAINTLKNWWKNEKQRER	none
H. graminicola	HNF	Hmbox-A	O	Hmbox	Hmbox	Hmbox	CM043119.1	11353053	rev	LKRERFTFKAAHLAVLERYYEKDPYPDSQTREQIVDECNKAVERAVRISDRPLAERERVTLPVVNNWFNNRRKEAKKQL	none
H. graminicola	HNF	Hmbox-B	O	Hmbox	Hmbox	Hmbox	CM043123.1	28404647	fwd	LKRERFTFKGSHLAVLEQYYEQDPYPDTQVREMIVEQCNKAAEKCEWPLSDRDTVTLPVVNNWFNNRRKDAKKQM	evm.TU.CTG_427.3
H. graminicola	LIM	Isl	SC	Isl	Isl	Isl	CM043111.1	33609404	fwd	PTRVRTVLNEKQLHTLRTCYAANPRPDALMKEQLVEMTGLSPRVIRVWFQNKRCKDKKKS	evm.TU.CTG_1642.4
H. graminicola	LIM	Lhx1/5-A-1	O	Lhx1/5	Lhx1/5	Lhx1/5	CM043114.1	46324408	rev	RRGPRTTIKAKQLETLKAAFAATPKPTRHIREQLAQETGLNMRVIQVWFQNRRSKERRMK	evm.TU.CTG_801.1
H. graminicola	LIM	Lhx1/5-A-2	RT	Lhx1/5	Lhx1/5	Lhx1/5	CM043114.1	46362009	rev	RRGPRTTIKAQAAGDACKAAFCGDAEATQAYSGALAQETGLNMRVI	none
H. graminicola	LIM	Lhx1/5-B	O	Lhx1/5	Lhx1/5	Lhx1/5	CM043116.1	14644696	fwd	RRGPRTTIKAKQLETLKAAFAATPKPTRHIREQLAQETGLNMRVIQVWFQNRRSKERRMK	evm.TU.CTG_1587.35
H. graminicola	LIM	Lhx2/9-1-A	AT	Lhx2/9-1	Lhx2/9	Lhx2/9	CM043116.1	52346288	fwd	PKRMRTSFKHHQLRAMKSYFSVNHNPDAKDLKQLSQKTGLSKRVLQVWFQNARAKWRRNL	evm.TU.CTG_49.47
H. graminicola	LIM	Lhx2/9-2-A	AT	Lhx2/9-2	Lhx2/9	Lhx2/9	CM043116.1	52440112	fwd	TKRMRTSFKHHQLRTMKSYFAINQNPDAKDLKQLAQKTGLSKRVLQVWFQNARAKWRRNN	evm.TU.CTG_49.43
H. graminicola	LIM	Lhx2/9-2-B	O	Lhx2/9-2	Lhx2/9	Lhx2/9	CM043121.1	49762747	rev	TKRMRTSFKHHQLRTMKSYFAINQNPDAKDLKQLAQKTGLSKRVLQVWFQNARAKWRRNN	evm.TU.CTG_1545.34
H. graminicola	LIM	Lhx3/4-B-1	SC	Lhx3/4	Lhx3/4	Lhx3/4	CM043114.1	41229186	fwd	SKRPRTTISPIQLEALKLAYQRSSKPSRYVREQLASETGLDMRVVQVWFQNRRAKEKRLS	none
H. graminicola	LIM	Lhx3/4-B-2	RT	Lhx3/4	Lhx3/4	Lhx3/4	CM043114.1	49606422	fwd	TKRPRTTITAKQLETLKTAYNNSPKPARHVREQLSQDTGLDMRVVQVWFQNRRAKEKRLK	evm.TU.CTG_554.71
H. graminicola	LIM	Lhx6/8	SC	Lhx6/8	Lhx6/8	Lhx6/8	CM043118.1	27518597	rev	SKRVRTTFTEEQLQVLQANFNLDSNPDGQDLERIAQITGLSKRVTQVWFQNSRARQKKYL	evm.TU.CTG_513.17
H. graminicola	LIM	Lmx	SC	Lmx	Lmx	Lmx	CM043116.1	34989254	rev	PKRPRTILTTAQRRAFKASFEISQKPCRKVRESLAKETGLSVRIVQVWFQNQRAKVILMK	evm.TU.CTG_1359.25
H. graminicola	POU	Pou2	SC	Pou2	Pou2	Pou2	CM043114.1	43536273	fwd	RRKKRTSIETQVRLALEKAFLQNPKPTSEDISLLAESLTMEKEVVRVWFCNRRQKEKRIN	evm.TU.CTG_511.33
H. graminicola	POU	Pou3-A	O	Pou3	Pou3	Pou3	CM043115.1	70854184	fwd	KRKKRTSIEVSVKGALENHFHKQPKPAAQEIASLADSLQLEKEVVRVWFCNRRQKEKRMT	evm.TU.CTG_1103.26
H. graminicola	POU	Pou3-B-1	O	Pou3	Pou3	Pou3	CM043120.1	32496385	fwd	KRKKRTSIEVSVKGALENHFHKQPKPSAQEIAGLADNLQLEKEVVRVWFCNRRQKEKRMT	evm.TU.CTG_930.7
H. graminicola	POU	Pou3-B-2	RT	Pou3	Pou3	Pou3	CM043120.1	32682699	fwd	KRKKRTSIEVSVKGALENHFHKQPKPSAQEIAGLADNLQLEKEVVRVWFCNRRQKEKRMT	evm.TU.CTG_1644.3
H. graminicola	POU	Pou4-A	O	Pou4	Pou4	Pou4	CM043123.1	14975724	fwd	KKRKRTSIAAPEKRSLEAYFAVQPRPSGEKIAAIAEKLDLKKNVVRVWFCNQRQKQKRMK	evm.TU.CTG_1356.5
H. graminicola	POU	Pou4-B	O	Pou4	Pou4	Pou4	CM043115.1	35633284	fwd	KKRKRTSIAALEKRSLEAYFAVQQRPSGDKIASIAEKLDLKKSVVRVWFCNQRQKQKRMK	evm.TU.CTG_205.17
H. graminicola	POU	Pou6	SC	Pou6	Pou6	Pou6	CM043118.1	6777381	fwd	KRKRRTSFTPSALDILNQFFEKNTHPSGVEMTGLAEHLNYDREVVRVWFCNKRQALKNTI	none
H. graminicola	PRD	Arx1	AT	Arx1	Arx	Arx	CM043123.1	31928393	rev	QRRYRTTFTSYQLEELEKAFARTHYPDVFTREELAVRVDLTEARVQVWFQNRRAKWRKQE	evm.TU.CTG_82.7
H. graminicola	PRD	Arx2	AT	Arx2	Arx	Arx	CM043112.1	39105961	rev	QRRYRTTFTSTQLEELEKSFHISHYPDVFSREELAIHIGLTEARVQVWFQNRRAKWRKQE	evm.TU.CTG_440.5
H. graminicola	PRD	CG11294-1	RT	CG11294	CG11294	CG11294	CM043113.1	19586207	fwd	QRRNRTTFNPQQLTELEVLFEKTHYPDVFLREEVAKKINLSEARVQVWFQNRRAKWRKQT	none
H. graminicola	PRD	CG11294-2	RT	CG11294	CG11294	CG11294	CM043113.1	20142158	fwd	QRRNRTTFNPQQLTELEVLFEKTHYPDVFLREEVAKKINLSEARVQVWFQNRRAKWRKQT	evm.TU.CTG_960.35
H. graminicola	PRD	Dmbx-A	SC	Dmbx	Dmbx	Dmbx	CM043121.1	18879842	rev	HRRNRTAFSQQQLAALEQTFSKTQYPDLENRENLSRKTGLPEPKIQVWFKNRRAKQRKLQ	evm.TU.CTG_228.27
H. graminicola	PRD	Drgx-A	O	Drgx	Drgx	Drgx	CM043113.1	3850049	fwd	QRRNRTTFSVQQLEELEKAFAQTHYPDVFTREDLAMKINLTEARVQVWFQNRRAKWRKAE	evm.TU.CTG_1000.41
H. graminicola	PRD	Drgx-B	O	Drgx	Drgx	Drgx	CM043121.1	25614320	fwd	––––––––––––LEELEKAFAQTHYPDVFTREDLAMKINLTEARVQVWFQNRRAKWRKAE	evm.TU.CTG_283.29
H. graminicola	PRD	Gsc-1	RT	Gsc	Gsc	Gsc	CM043116.1	6393708	rev	KRRHRTIFSEDQLEQLESAFRKTHYPDVLLREELALRVDLKEERVEVWFKNRRAKWRKQQ	evm.TU.CTG_334.3
H. graminicola	PRD	Gsc-2	RT	Gsc	Gsc	Gsc	CM043116.1	6659257	fwd	KRRHRTIFSEDQLEQLESAFRKTHYPDVLLREELALRVDLKEERVEVWFKNRRAKWRKQQ	evm.TU.CTG_334.152
H. graminicola	PRD	Hbn	SC	Hbn	Hbn	Hbn	CM043111.1	50866788	rev	VRRSRTTFTTFQLHQLERAFEKTQYPDVFTREELAMRLDLSEARVQVWFQNRRAKWRKRE	evm.TU.CTG_1605.8
H. graminicola	PRD	Otp	SC	Otp	Otp	Otp	CM043111.1	50962413	rev	QKRHRTRFTPAQLQELERSFSKTHYPDIFMREELAMRIGLTESRVQ	none
H. graminicola	PRD	Otx-A	O	Otx	Otx	Otx	CM043115.1	55716245	rev	QRRERTTFSRQQLDILETLFQKTRYPDIFMREDVANQIRLPESRVQVWFKNRRAKCRQQS	evm.TU.CTG_1118.3
H. graminicola	PRD	Otx-B	O	Otx	Otx	Otx	CM043123.1	19069135	rev	QRRERTTFTRAQLDVLETLFSKTRYPDIFMREEVALKINLPESRVQVWFKNRRAKCRQQQ	none
H. graminicola	PRD	gsb-A	O	gsb	Pax3/7	Pax3/7	CM043118.1	49849434	fwd	QRRSRTTFTASQLDELEKAFEKSQYPDIYSREELAQKTKLTEARVQVWFSNRRARWRKQV	evm.TU.CTG_874.19
H. graminicola	PRD	gsb-B	O	gsb	Pax3/7	Pax3/7	CM043122.1	16229191	rev	TRRSRTSFSSQQLDLLEKAFEKSQYPDVYFREELAQRTKLTEARVQVWFSNRRARWRKQV	none
H. graminicola	PRD	prd-A	AT	prd	Pax3/7	Pax3/7	CM043122.1	15186087	fwd	TRRSRTSFSSQQLEMLEKAFEKSQYPDVYFREELAQRTKLTEARVQVWFSNRRARWRKQV	evm.TU.CTG_1526.4
H. graminicola	PRD	Pax4/6-1	AT	Pax4/6-1	Pax4/6	Pax4/6	CM043117.1	54343585	fwd	LQRNRTSFTPEQIEALEKEFERTHYPDVFARERLAAKIDLPEARIQVWFSNRRAKWRREE	evm.TU.CTG_571.26
H. graminicola	PRD	Pax4/6-2	SC	Pax4/6-2	Pax4/6	Pax4/6	CM043117.1	54606067	rev	LQRNRTSFANEQIEALEKEFERTHYPDVFARERLAEKIALPEARIQVWFSNRRAKWRREE	evm.TU.CTG_571.18
H. graminicola	PRD	Pax4/6-3-A	SC	Pax4/6-3	Pax4/6	Pax4/6	CM043116.1	42711448	fwd	FRRNRTTFSPEQLEVLEEEFEKTHYPCVSTRERLASKTNLSEARVQVWFSNRRAKWRRHQ	none
H. graminicola	PRD	Phox-A	O	Phox	Phox	Phox	CM043117.1	34807386	fwd	QRRIRTTFTSSQLKELERAFQETHYPDIYTREEIAMKTDLTEARVQVWFQNRRAKFRKQE	evm.TU.CTG_552.4
H. graminicola	PRD	Phox-B	O	Phox	Phox	Phox	CM043113.1	14075531	rev	QRRIRTTFTSLQLKELEKAFQETHYPDIYTREEIAMRTDLTEARVQVWFQNRRAKFRKQE	evm.TU.CTG_877.18
H. graminicola	PRD	Pitx-A-1	O	Pitx	Pitx	Pitx	CM043113.1	58595168	rev	QRRQRTHFTSQQLQELEATFARNRYPDMSTREEIAMWTNLTEARVRVWFKNRRAKWRKRE	evm.TU.CTG_280.1
H. graminicola	PRD	Pitx-A-2	RT	Pitx	Pitx	Pitx	CM043113.1	58688784	rev	QRRQRTHFTSQQLQELEATFARNRYPDMSTREEIAMWTNLTEARVRVWFKNRRAKWRKRE	evm.TU.CTG_1588.1
H. graminicola	PRD	Pitx-B	O	Pitx	Pitx	Pitx	CM043121.1	19112976	rev	QRRQRTHFTSQQLQELEATFARNRYPDMSTREEIAMWTNLTEARVRVWFKNRRAKWRKRE	none
H. graminicola	PRD	Prop	SC	Prop	Prop	Prop	CM043120.1	23815648	fwd	RRRHRTTFTQEQLQELEAAFAKSHYPDIYCREELARITKLNEARIQVWFQNRRAKYRKQE	evm.TU.CTG_1633.54
H. graminicola	PRD	Prrx	SC	Prrx	Prrx	Prrx	CM043121.1	60024410	rev	PRRNRTTFTTPQLSALERVFEKTHYPDAFVREELAKKVHLSEARVQVWFQNRRAKFRRNE	none
H. graminicola	PRD	Rax-A	O	Rax	Rax	Rax	CM043111.1	50786868	fwd	HRRNRTTFTTYQLHELERAFEKSHYPDVYSREELAMKVNLPEVRVQVWFQNRRAKWRRQE	evm.TU.CTG_1605.6
H. graminicola	PRD	Rax-B	O	Rax	Rax	Rax	CM043118.1	27713268	fwd	HRRNRTTFTTYQLHELERAFERSHYPDVYSREELALKVNLPEVRVQVWFQNRRAKWRRQE	evm.TU.CTG_513.10
H. graminicola	PRD	Shox	SC	Shox	Shox	Shox	CM043113.1	39435675	rev	QRRSRTNFTLEQLNELERLFDETHYPDAFMREELSQRLGLSEARVQVWFQNRRAKCRKHE	none
H. graminicola	PRD	Uncx-A	O	Uncx	Uncx	Uncx	CM043115.1	44617395	fwd	RRRTRTNFNGWQLEELEKAFEASHYPDVFMREALAMRLDLVESRVQVWFQNRRAKWRKKE	evm.TU.CTG_939.16
H. graminicola	PRD	Uncx-B	O	Uncx	Uncx	Uncx	CM043114.1	26474722	rev	RRRTRTNFNGWQLEELEKAFEASHYPDVFMRETLASRLDLVESRVQVWFQNRRAKWRKRE	none
H. graminicola	PRD	Vsx	SC	Vsx	Vsx	Vsx	CM043118.1	22355097	fwd	––––RTIFTSYQLEELEKAFKDAHYPDVYAREMLSLKTDLPEDRIQVWFQNRRAKWRKTE	none
H. graminicola	PROS	Prox	SC	Prox	Prox	Prox	CM043121.1	7099785	rev	SSLHTSTLTPMHLRKAKLMFFFARYPSSAVLKMYFPDIRFNKNNTAQLVKWFSNFREFFYIQMEKYARQAITEGVKTAEELKVNADSELLRV	evm.TU.CTG_41.5
H. graminicola	SINE	Six1/2-A	O	Six1/2	Six1/2	Six1/2	CM043116.1	38509862	rev	GEETSYCFKEKSRNILREWYAHNPYPSPREKRELAEGTGLTTTQVSNWFKNRRQRDRAAE	evm.TU.CTG_533.44
H. graminicola	SINE	Six1/2-B	O	Six1/2	Six1/2	Six1/2	CM043113.1	30648451	fwd	GEQTSYCFKEKSRNILREWYHHNPYPSPREKRDLSDATGLTTTQVSNWFKNRRQRDRAAE	evm.TU.CTG_600.7
H. graminicola	SINE	Six3/6-A	O	Six3/6	Six3/6	Six3/6	CM043116.1	38612880	fwd	GEQKTHCFKERTRSLLREWYLQDPYPNPTKKRELAQATGLTPTQVGNWFKNRRQRDRAAA	evm.TU.CTG_533.41
H. graminicola	SINE	Six3/6-B	O	Six3/6	Six3/6	Six3/6	CM043113.1	30579588	rev	GEQKTHCFKERTRSLLREWYLQDPYPNPTKKRELAQATGLTPTQVGNWFKNRRQRDRAAA	evm.TU.CTG_600.3
H. graminicola	SINE	Six4/5-A-1	RT	Six4/5	Six4/5	Six4/5	CM043116.1	37855069	fwd	GEDTIYCFKEKSRIALKDCYKQNRYPTPDEKRGLAKKTGLTLTQVSNWFKNRRQRDRTPH	evm.TU.CTG_281.69
H. graminicola	SINE	Six4/5-A-2	SC	Six4/5	Six4/5	Six4/5	CM043116.1	38266205	fwd	GEDTIYCFKEKSRIALKDCYKQNRYPTPDEKRGLAKKTGLTLTQVSNWFKNRRQRDRTPH	evm.TU.CTG_533.50
H. graminicola	TALE	Irx1-A	AT	Irx1	Irx	Irx	CM043111.1	49154927	fwd	NGARRKNVTRDSTSTLKAWLNEHRKNPYPTKGEKIMLAIITKMTLTQVSTWFANARRRLKKEN	evm.TU.CTG_328.14
H. graminicola	TALE	Irx1-B	AT	Irx1	Irx	Irx	CM043112.1	21071546	fwd	NGARRKNVTRDSTSTLKAWLNEHRKNPYPTKGEKIMLAIITKMTLTQVSTWFANARRRLKKEN	evm.TU.CTG_1439.2
H. graminicola	TALE	Irx1-B	O	Irx1	Irx	Irx	CM043112.1	21658107	rev	NGAHRKNVIRDSTSTLKAWLNEHRKNPYPTKGEKIMLAIITKMTLTQVSTWFANARRRLKKEN	none
H. graminicola	TALE	Irx1-B	RT	Irx1	Irx	Irx	CM043112.1	22008692	rev	NGARRKNVTRDSTSTLKAWLNEHRKNPYPTKGEKIMLAIITKMTLTQVSTWFANARRRLKKEN	none
H. graminicola	TALE	Irx1-B	RT	Irx1	Irx	Irx	CM043112.1	22657434	rev	NGARRKNVTRDSTSTLKAWLNEHRKNPYPTKGEKIMLAIITKMTLTQVSTWFANARRRLKKEN	evm.TU.CTG_58.3
H. graminicola	TALE	Irx1-B	RT	Irx1	Irx	Irx	CM043112.1	23481668	fwd	NGARRKNVTRDSTSTLKAWLNEHRKNPYPTKGEKIMLAIITKMTLTQ	none
H. graminicola	TALE	Irx1-B	RT	Irx1	Irx	Irx	CM043112.1	23865006	rev	NGARRKNVTRDSTSTLKAWLNEHRKNPYPTKGEKIMLAIITKMTLTQVSTWFANARRRLKKEN	none
H. graminicola	TALE	Irx2-A	AT	Irx2	Irx	Irx	CM043111.1	49302523	fwd	NGARRKNATRETTSTLKAWLNEHRKNPYPTKGEKIMLAIITKMTLTQVSTWFANARRRLKKEN	evm.TU.CTG_328.9
H. graminicola	TALE	Irx3-A	O	Irx3	Irx	Irx	CM043111.1	49660631	fwd	SEARRRNATRETTSTLKAWLNEHRKNPYPTKGEKIMLAIITKMTLTQVSTWFANARRRLKKEN	evm.TU.CTG_849.11
H. graminicola	TALE	Irx3-B	AT	Irx3	Irx	Irx	CM043112.1	19941633	rev	SVSRRKNATRETTNTLKAWLYEHRKNPYPTKGEKIMLAIITKMTLTQVSTWFANARRRLKKEN	none
H. graminicola	TALE	Meis-A-1-a	RT	Meis	Meis	Meis	CM043116.1	22321089	rev	RQKKRGIFPKVATNIMRAWLFQHLTHPYPSEDQKKQLAQDTGLTILQVNNW	evm.TU.CTG_1481.18
H. graminicola	TALE	Meis-A-1-b	RT	Meis	Meis	Meis	CM043116.1	22880460	rev	RQKKRGIFPKVATNIMRAWLFQHLTHPYPSEDQKKQLAQDTGLTILQVNNW	evm.TU.CTG_433.19
H. graminicola	TALE	Meis-B-1	O	Meis	Meis	Meis	CM043119.1	53032861	rev	RQKKRGIFPKVATNIMRAWLFQHLTHPYPSEDQKKQLAQDTNLTILQVNNW	evm.TU.CTG_11.6
H. graminicola	TALE	Pbx-A	O	Pbx	Pbx	Pbx	CM043115.1	63439980	rev	CRRKRRNFSKQATEILNEYFYSHLSNPYPSEEAKEELARKCGITVSQVSNWFGNKRIRYKKNI	evm.TU.CTG_1525.56
H. graminicola	TALE	Pbx-B	O	Pbx	Pbx	Pbx	CM043116.1	35409016	fwd	CRRKRRNFSKQATEVLNEYFYSHLSNPYPSEEAKEELARKCGITVSQVSNWFGNKRIRYKKNI	none
H. graminicola	TALE	Pknox	SC	Pknox	Pknox	Pknox	CM043114.1	42973957	rev	KKQKRGVLPKHATSIMRSWLFQHIVHPYPTEDEKKQIAHQTNLTLLQVNNWFINARRRILQPM	evm.TU.CTG_511.63
H. graminicola	TALE	Tgif-B-1	RT	Tgif	Tgif	Tgif	CM043115.1	32754105	fwd	RRKRRGNLPKESVRILRMWLYEHRYSAYPSEKEKAKLAKDAKLTQLQVCNWFINARRRILPDI	evm.TU.CTG_376.31
H. graminicola	TALE	Tgif-B-2	RT	Tgif	Tgif	Tgif	CM043115.1	33014010	fwd	RRKRRGNLPKESVRILRMWLYEHRYSAYPSEKEKAKLAEDAKLTQLQVCNWFINARRRILPDI	none
H. graminicola	UN	Dlx-like	SC	Dlx-like	ANTP-un	UN	CM043116.1	64827925	rev	KRRVRTIYNQYQLSILELEFRESPYLVAEKRRQLAKELGLAEENVKIWFQNRRQKSRNGI	none
H. graminicola	UN	En-like	SC	En-like	ANTP-un	UN	CM043112.1	79053640	rev	STRRRTAFSPQQLGELRAHFSASAYLSEGRRRALSAQLGLSEAQLKIWFQNRRAKTKKRG	evm.TU.CTG_411.6
H. graminicola	UN	Meis-like	RT	Meis-like	TALE-un	UN	CM043119.1	12119805	rev	SGSKRSNFSKGQTDVLKGWLWDHLEHPYPTEDEKLALAKRAKISLNQVNNY	none
H. graminicola	UN	Meis-like	RT	Meis-like	TALE-un	UN	CM043119.1	12180132	rev	SGSKRSNFSKGQTDVLKGWLWDHLEHPYPTEDEKLALAKRAKISLNQVNNY	none
H. graminicola	UN	Meis-like	RT	Meis-like	TALE-un	UN	CM043119.1	12233591	fwd	AGPKRSNFSKGQTDVLKGWLWDHLEHPYPTEDEKRALAKAAKISLNQVNNY	evm.TU.CTG_713.21
H. graminicola	UN	Pknox-like	SC	Pknox-like	TALE-un	UN	CM043119.1	35172402	rev	KRATRCCLPKQATEILKAWLLKNFINPYPSEEEKLKLAQETKLKLEQVNNWLINARRRLLPSI	evm.TU.CTG_840.27
H. graminicola	UN	un-2	SC	un-2	UN-un	UN	CM043113.1	30012975	rev	DFSSTRSVGSDYRKHLEDCYQKEKKPNAETRHKIAREIDQPESRVNTWFKNRRQSEKRKW	none
H. graminicola	ZF	Zeb	SC	Zeb	Zeb	Zeb	CM043113.1	73715645	fwd	TAASPSSLNVDCVLTLKAHYQNNPRPPKSELIRLSRDLKCSVRIVQEWFQLQSLSNGALS	evm.TU.CTG_1174.26
H. graminicola	ZF	ZfhxHD1-A	O	ZfhxHD1	Zfhx	Zfhx	CM043119.1	43228218	fwd	QKRARTRINDEQLKILRTYFDINNSPTEEQLIEMSDKSGLPLKVIKHWFRNTLFKERQRN	none
H. graminicola	ZF	ZfhxHD1-B	O	ZfhxHD1	Zfhx	Zfhx	CM043118.1	9763711	rev	QKRARTRINDDQLKILRAYFDINNSPTEDQLLEMSDKSGLPLKVIKHWFRNTLFKERQRN	none
H. graminicola	ZF	ZfhxHD2-A	O	ZfhxHD2	Zfhx	Zfhx	CM043119.1	43228950	fwd	KRANRTRFTDYQIKVLQEFFETNAYPKDDDLEYLSKLLSLSPRVIVVWFQNARQKARKVY	none
H. graminicola	ZF	ZfhxHD2-B	O	ZfhxHD2	Zfhx	Zfhx	CM043118.1	9762949	rev	KRANRTRFTDYQIKVLQEFFETNAYPKDDDLEYLSKLLNLSPRVIVVWFQNARQKARKVY	none
H. graminicola	ZF	ZfhxHD3-A	O	ZfhxHD3	Zfhx	Zfhx	CM043119.1	43229625	fwd	DKRLRTTILPEQLDYLYQKYQIESNPSRKMLENIAREVGLKKRVVQVWFQNTRARERKGQ	none
H. graminicola	ZF	ZfhxHD3-B	O	ZfhxHD3	Zfhx	Zfhx	CM043118.1	9762160	rev	DKRLRTTILPEQLDYLYQQYQVESNPSRKMLENIAREVGLKKRVVQVWFQNTRARERKGQ	none
H. graminicola	ZF	ZfhxHD4-A	O	ZfhxHD4	Zfhx	Zfhx	CM043119.1	43230519	fwd	GKRFRTQMSTIQLKVMKSIFADYKTPSMAECETMGRDIGLPKRVVQVWFQNARAKEKKAK	none
H. graminicola	ZF	ZfhxHD4-B	O	ZfhxHD4	Zfhx	Zfhx	CM043118.1	9761398	rev	NKRFRTQMTTTQLKTMKSIFVDYKTPSMCECENLGKEIGLPKRVVQVWFQNARAKEKKAR	evm.TU.CTG_1618.63
A. bruennichi	ANTP	Abox	SC	Abox	Abox	Abox	OX387439.1	54515806	rev	ERKPRQAYSAKQLERLEAEFKVDKYLSVSKRMELSAALNLTEVQIKTWFQNRRTKWKKQL	g22643.t1
A. bruennichi	ANTP	Barhl-A-1	AT	Barhl	Barhl	Barhl	OX387448.1	118535934	rev	QRKARTAFTDHQLQTLEKSFERQKYLSVQDRMELAAKLNLTDTQVKTWYQNRRTKWKRQT	g1377.t1
A. bruennichi	ANTP	Barhl-A-2	AT	Barhl	Barhl	Barhl	OX387448.1	118535769	rev	PRKARTAFTDHQLRTLEKSFERQKYLSVQDRMELAVKLNLTDTQVKTWYQNRRTKWKRQA	g1374.t1
A. bruennichi	ANTP	Bari	SC	Bari	Bari	Bari	OX387450.1	18691478	rev	PRRRRTAFTQAQLAFLERKFRCQKYLSVADRGSVAEALSLTETQVKTWYQNRRTKWKRQN	g17684.t1
A. bruennichi	ANTP	Barx	SC	Barx	Barx	Barx	OX387447.1	57549317	rev	VRRNRTVFTELQLMGLERRFDCQKYLSTPDRAELARALGLTQLQVKTWYQNRRMKWKKQV	g14859.t1
A. bruennichi	ANTP	Bsx	SC	Bsx	Bsx	Bsx	OX387449.1	71218868	fwd	RRKARTVFSDQQLHGLEKRFEAQRYLSTPERLELATALSLSETQVKTWFQNRRMKHKKQL	g16590.t1
A. bruennichi	ANTP	Cdx	SC	Cdx	Cdx	Cdx	OX387442.1	67626884	rev	KDKYRIVYTDHQRLELEKEFHYSRYITIRRKVELASSLNLSERQIKIWFQNRRAKDRRQA	g20384.t1
A. bruennichi	ANTP	Dbx-A	O	Dbx	Dbx	Dbx	OX387445.1	24356826	rev	GMMRRAVFSDAQRQGLEKRFQIQKYISKPDRKKLAEKLGLKDSQVKIWFQNRRMKWRNSK	g8130.t1
A. bruennichi	ANTP	Dbx-B	O	Dbx	Dbx	Dbx	OX387446.1	118934206	rev	GMMRRAVFSDAQRQGLEKRFQLQKYISKPDRKKLAEKLGLKDSQVKIWFQNRRMKWRNSK	g11279.t1
A. bruennichi	ANTP	Dlx	SC	Dlx	Dlx	Dlx	OX387444.1	98401362	rev	MRKPRTIYSSLQLQQLNRRFQRTQYLALPERAELAASLGLTQTQVKIWFQNRRSKYKKML	g5385.t1
A. bruennichi	ANTP	Emx1-A	AT	Emx1	Emx	Emx	OX387450.1	93101719	rev	PKRIRTAFSPSQLLTLEHAFEKNHYVVGTERKQLAQSLNLTETQVKVWFQNRRTKHKRQK	g18862.t1
A. bruennichi	ANTP	Emx1-B	O	Emx1	Emx	Emx	OX387444.1	127246223	rev	PKRPRTAFTQNQLNLLEKAFENNHYVVGSERKQLAQILDLSETQVKVWFQNRRTKHKRQK	g5129.t1
A. bruennichi	ANTP	Emx2-A	AT	Emx2	Emx	Emx	OX387450.1	92639186	fwd	PKRIRTAFSPSQLLKLEHAFEKNHYVVGAERKQLAQSLSLTETQVKVWFQNRRTKHKRQK	g18860.t1
A. bruennichi	ANTP	Emx2-B	O	Emx2	Emx	Emx	OX387444.1	127453239	rev	AKRIRTAFSASQLMKLEGAFDKNHYVTGNERKQLAESLGLTETQVKVWFQNRRTKQKRQV	g5128.t1
A. bruennichi	ANTP	En-A	O	En	En	En	OX387450.1	15563414	fwd	EKRPRTAFTADQLSRLKQEFQENRYLTEKRRQDLARDLKLHENQIKIWFQNKRAKIKKAS	g17674.t1
A. bruennichi	ANTP	En-B	O	En	En	En	OX387451.1	92779957	rev	EKRCRTAFTMFQLNKLHMAFESNPYLCEKRRNELARDLQLSESQVKIWFQNRRAKVKKAS	g7716.t1
A. bruennichi	ANTP	Evx	SC	Evx	Evx	Evx	OX387445.1	130992533	fwd	IRRYRTAFTREQLARLEKEFCRENYVSRPRRCELASALNLPESTIKVWFQNRRMKDKRQR	g9800.t1
A. bruennichi	ANTP	Gbx-A	O	Gbx	Gbx	Gbx	OX387442.1	1388852	fwd	GRRRRTAFTSEQLLELEKEFHAKKYLSLTERSQIAHALKLSEVQVKIWFQNRRAKWKRVK	g19451.t1
A. bruennichi	ANTP	Gbx-B	O	Gbx	Gbx	Gbx	OX387444.1	60171114	fwd	ARRKRTAFTSEQLLELEKEFHSKKYLSLTERSQIAHSLQLSEVQVKIWFQNRRAKWKRVK	g5819.t1
A. bruennichi	ANTP	Gsx	SC	Gsx	Gsx	Gsx	OX387444.1	22165046	rev	–––––––––––QLLQLEREFASNMYLSRLRRIEISNYLRLSEKQVKIWFQNRRVKHKKQG	none
A. bruennichi	ANTP	Hhex	SC	Hhex	Hhex	Hhex	OX387444.1	8495444	fwd	RKGGQIRFTSEQTGKLEKTFSDQKYLSPTERKRLASNLRLTERQVKTWFQNRRAKWRRLK	g6378.t1
A. bruennichi	ANTP	lab-A	O	lab	lab	Hox1	OX387448.1	103077584	fwd	SGSGRTNFTTKQLTELEKEFHYNKYLTRARRIEIASSLGLNETQVKIWFQNRRMKQKKRM	g1131.t1
A. bruennichi	ANTP	lab-B	O	lab	lab	Hox1	OX387446.1	106875407	fwd	PGTGRTNFTTKQLTELEKEFYYNKYLTRVRRMEIAQALNLNETQVKIWFQNRRMKQKKRA	g11147.t1
A. bruennichi	ANTP	pb-A	O	pb	pb	Hox2	OX387448.1	102826002	fwd	PRRLRTAYTNTQLLELEKEFHFNKYLCRPRRIEIAASLDLTERQVKVWFQNRRMKHKRQT	g1127.t1
A. bruennichi	ANTP	pb-B	O	pb	pb	Hox2	OX387446.1	106587704	fwd	PRRLRTAYTNTQLLELEKEFHFNKYLCRPRRIEIAASLDLTERQVKVWFQNRRMKHKRQS	g11145.t1
A. bruennichi	ANTP	Hox3-B	SC	Hox3	Hox3	Hox3	OX387446.1	106351111	fwd	SKRARTAYTSAQLVELEKEFHFNRYLCRPRRIEMASLLNLTERQIKIWFQNRRMKYKKEQ	g11144.t1
A. bruennichi	ANTP	Dfd-A	O	Dfd	Dfd	Hox4	OX387448.1	102201368	fwd	PKRQRTAYTRHQILELEKEFHFNRYLTRRRRIEIAHSLLLSERQIKIWFQNRRMKWKKDN	g1124.t1
A. bruennichi	ANTP	Dfd-B	O	Dfd	Dfd	Hox4	OX387446.1	105869040	fwd	PKRQRTAYTRHQILELEKEFHFNRYLTRRRRIEIAHALCLSERQIKIWFQNRRMKWKKDN	g11138.t1
A. bruennichi	ANTP	Scr-A	O	Scr	Scr	Hox5	OX387448.1	101985765	fwd	TKRQRTSYTRYQTLELEKEFHFNRYLTRRRRIEIAHALCLSERQIKIWFQNRRMKWKKEH	g1122.t1
A. bruennichi	ANTP	Scr-B	O	Scr	Scr	Hox5	OX387446.1	105522733	fwd	TKRQRTSYTRYQTLELEKEFHFNRYLTRRRRIEIAHALCLSERQIKIWFQNRRMKWKKEH	g11135.t1
A. bruennichi	ANTP	abd-A-A	O	abd-A	abd-A	Hox6-8	OX387448.1	100729773	rev	RRRGRQTYTRFQTLELEKEFHFNHYLTRRRRIEIAHALCLTERQIKIWFQNRRMKLKKEM	g1114.t2
A. bruennichi	ANTP	abd-A-B	O	abd-A	abd-A	Hox6-8	OX387446.1	104426219	fwd	RRRGRQTYTRFQTLELEKEFHFNHYLTRRRRIEIAHALCLTERQIKIWFQNRRMKLKKEL	g11130.t1
A. bruennichi	ANTP	Antp-A	O	Antp	Antp	Hox6-8	OX387448.1	101376966	fwd	RKRGRQTYTRYQTLELEKEFHFNRYLTRRRRIEIAHALCLTERQIKIWFQNRRMKWKKEN	g1118.t1
A. bruennichi	ANTP	Antp-B	O	Antp	Antp	Hox6-8	OX387446.1	105024630	fwd	RKRGRQTYTRYQTLELEKEFHFNRYLTRRRRIEIAHALCLTERQIKIWFQNRRMKWKKEN	g11132.t2
A. bruennichi	ANTP	ftz-B	SC	ftz	ftz	Hox6-8	OX387446.1	105451359	fwd	TKRSRQTYTRFQTLELEKEFHFNQYLTRRRRIEIAHTLGLTERQIKIWFQNRRMKAKKEN	g11134.t1
A. bruennichi	ANTP	Ubx-A	O	Ubx	Ubx	Hox6-8	OX387448.1	101031515	fwd	RRRGRQTYTRFQTLELEKEFHTNHYLTRRRRIEMAHSLCLTERQIKIWFQNRRMKLKKEI	g1116.t1
A. bruennichi	ANTP	Ubx-B	O	Ubx	Ubx	Hox6-8	OX387446.1	104681519	fwd	RRRGRQTYTRYQTLELEKEFHTNHYLTRRRRIEMAHALCLTERQIKIWFQNRRMKLKKEI	g11131.t1
A. bruennichi	ANTP	Abd-B-A	O	Abd-B	Abd-B	Hox9-15	OX387448.1	100234633	rev	VRKKRKPYSKFQTLELEKEFLFNAYVSKQKRWELARNLNLTERQVKIWFQNRRMKSKKNS	g1107.t1
A. bruennichi	ANTP	Abd-B-B	O	Abd-B	Abd-B	Hox9-15	OX387446.1	103981433	fwd	VRKKRKPYSKFQTLELEKEFLFNAYVSKQKRWELARNLNLTERQVKIWFQNRRMKSKKTS	g11128.t1
A. bruennichi	ANTP	Lbx-A	O	Lbx	Lbx	Lbx	OX387442.1	78052712	rev	KRKSRTAFTNHQIFELEKRFLYQKYLSPADRDEIAQSLGLTNAQVITWFQNRRAKLKRDM	g20488.t1
A. bruennichi	ANTP	Lbx-B	O	Lbx	Lbx	Lbx	OX387444.1	7806194	rev	KRKSRTAFTNHQIFELEKRFLYQKYLSPADRDEIAQSLGLTNAQVITWFQNRRAKLKRDM	g6385.t1
A. bruennichi	ANTP	Meox	SC	Meox	Meox	Meox	OX387439.1	54111412	fwd	PRKERTAFSKHQVQELEEEFAQHNYLTRLRRYEIAVALDLTERQV	g22647.t1
A. bruennichi	ANTP	Mnx	SC	Mnx	Mnx	Mnx	OX387451.1	22224277	rev	TRRPRTAFTSQQLLELENQFRMNKYLSRPKRFEVATNLMLTETQVKIWFQNRRMKWKRSK	g6745.t1
A. bruennichi	ANTP	Msx1-A	AT	Msx1	Msx	Msx	OX387442.1	78820952	fwd	NRKPRTPFTAEQLMKLENKFRSKQYLSIAERAELSSFLKLSETQVKIWFQNRRAKDKRLR	g20494.t1
A. bruennichi	ANTP	Msx1-B	O	Msx1	Msx	Msx	OX387444.1	8406968	rev	NRKPRTPFTTQQLLALERKFRSKQYLSIAERAEFSSSLNLTETQVKIWFQNRRAKEKRLK	g6379.t1
A. bruennichi	ANTP	Msx2-A	AT	Msx2	Msx	Msx	OX387448.1	48107905	fwd	NRKPRTPFTTQQLLSLERKFRAKQYLSIAERAEFSSSLNLTETQVKIWFQNRRAKEKRLK	g556.t1
A. bruennichi	ANTP	Msx2-B	O	Msx2	Msx	Msx	OX387444.1	55545913	fwd	NRKPRTPFTTQQLLALERKFRSKQYLSIAERAEFSSSLNLTETQVKIWFQNRRAKEKRLK	none
A. bruennichi	ANTP	Nedx	SC	Nedx	Nedx	Nedx	OX387442.1	90309018	rev	RKRPRTAFTSSQIKALEAEFEKNKYLSVSKRLQLAKTLKLSETQIKIWFQNRRTKWKRKY	g20621.t1
A. bruennichi	ANTP	NK1-B-1	RT	NK1	NK1	NK1	OX387444.1	116746465	fwd	PRRARTAFTYEQLVALENKFKTTRYLSVCERLNLALSLRLTETQVKIWFQNRRTKWKKQN	g5236.t1
A. bruennichi	ANTP	NK1-B-2	RT	NK1	NK1	NK1	OX387444.1	116480972	rev	PRRARTAFTYEQLVALENKFKTTRYLSVCERLNLALSLRLTETQVKIWFQNRRTKWKKQN	g5238.t1
A. bruennichi	ANTP	NK2.1	SC	NK2.1	NK2.1	NK2.1	OX387439.1	59663568	rev	RRKRRVLFTQAQVYELERRFKQQKYLSAPEREHLASLIHLTPTQVKIWFQNHRYKCKRQA	g22554.t1
A. bruennichi	ANTP	NK2.2-A	O	NK2.2	NK2.2	NK2.2	OX387440.1	119541220	rev	KRKRRVLFSKAQTYELERRFRQQRYLSAPEREHLASIIRLTPTQVKIWFQNHRYKTKRAR	g3007.t1
A. bruennichi	ANTP	NK2.2-B	O	NK2.2	NK2.2	NK2.2	OX387446.1	18592345	fwd	KRKRRVLFSKAQTFELERRFRQQRYLSAPEREHLASLIRLTPTQVKIWFQNHRYKCKRAR	g10112.t1
A. bruennichi	ANTP	NK3	SC	NK3	NK3	NK3	OX387442.1	78613247	fwd	KKRSRAAFSHAQVFELERRFSHQRYLSGAERADLAQALKLTETQVKIWFQNRRYKTKRRQ	g20491.t1
A. bruennichi	ANTP	NK4-A	O	NK4	NK4	NK4	OX387442.1	78736510	fwd	RRKPRVLFSQAQVYELERRFKQQRYLSAPEREQLANVLKLTSTQVKIWFQNRRYKCKRQR	g20493.t1
A. bruennichi	ANTP	NK4-B	O	NK4	NK4	NK4	OX387444.1	8182375	rev	KRRPRVLFSQEQVAELERRFQFQRYLSASERDDFANSLKLTSTQVKIWFQNRRYKNKRLR	g6380.t1
A. bruennichi	ANTP	NK5-A	O	NK5	NK5	NK5	OX387444.1	116258550	fwd	KKKTRTVFTRSQVYQLEATFEMKRYLSSSERAGLASSLHLTETQVKIWFQNRRNKWKRQM	g5239.t1
A. bruennichi	ANTP	NK5-B	O	NK5	NK5	NK5	OX387446.1	40650922	rev	KKKTRTVFTRSQVFQLESTFDMKRYLSSSERAGLAASLHLTETQVKIWFQNRRNKWKRQL	g10377.t1
A. bruennichi	ANTP	NK6-A	O	NK6	NK6	NK6	OX387448.1	47350147	rev	KKHTRPTFSGHQIYVLEKTFEQTKYLAGPERAKLAYALGMSESQVKVWFQNRRTKWRKKH	g548.t1
A. bruennichi	ANTP	NK6-B	O	NK6	NK6	NK6	OX387444.1	69744163	fwd	KKHTRPTFSGHQIYVLEKTFEQTKYLAGPERAKLAYALGMSESQVKVWFQNRRTKWRKKH	g5705.t1
A. bruennichi	ANTP	NK7-A	O	NK7	NK7	NK7	OX387442.1	77558721	rev	KKKARTTFTGRQIFELEKQFEIKKYLSSSERAEMAKLLNVTETQVKIWFQNRRTKWKKQD	g20487.t1
A. bruennichi	ANTP	NK7-B	O	NK7	NK7	NK7	OX387444.1	64539087	rev	RKKARTTFTGRQIFELEKQFEIKKYLSSSERADMAKLLNVTETQVKIWFQNRRTKWKKLE	g5771.t1
A. bruennichi	ANTP	Noto-B	SC	Noto	Noto	Noto	OX387451.1	31335416	fwd	MKRIRTIFTPEQLERLETEFERQQYMVGPERLFLASNLNLTESQVKIWFQNRRIKWRKQH	g6889.t1
A. bruennichi	ANTP	Ro-B	SC	Ro	Ro	Ro	OX387440.1	89617056	fwd	QRRQRTTFTSEQTLRLEMEYHRNEYISRPRRFELAESLDLTETQIKIWFQNRRAKDKRIE	g2545.t1
A. bruennichi	ANTP	Tlx-A	O	Tlx	Tlx	Tlx	OX387442.1	78440777	rev	RKKPRTSFTRMQICELEKRFHKQKYLASAERASLAKTLKMTDAQVKTWFQNRRTKWRRQT	g20489.t1
A. bruennichi	ANTP	Tlx-B	O	Tlx	Tlx	Tlx	OX387444.1	7978890	fwd	RKKPRTSFTRMQICELEKRFHKQKYLASAERAALAKQLKMTDAQVKTWFQNRRTKWRRQT	g6383.t1
A. bruennichi	CERS	Cers	SC	Cers	Cers	Cers	OX387447.1	86843986	rev	LGLKPRVVRETDNVILEKAFTENGKIGYKQVQGLAKQLDWSERKVERWLRRRISRSKPST	g14379.t1
A. bruennichi	CUT	CmpHD1	SC	CmpHD1	Cmp	Cmp	OX387444.1	112463944	fwd	––––IRTSFDPELELPKLHRWFAENQHPSRLQIQQY	g5285.t1
A. bruennichi	CUT	CmpHD2	SC	CmpHD2	Cmp	Cmp	OX387444.1	112465525	rev	RRKRNRTFIDPVSEVPRLEQWFSGKTSSLADVRFTQGAPSEILQKKFPKTRNQKKIFPIWVKGKNRRAKCKRL
A. bruennichi	CUT	Cux-A	O	Cux	Cux	Cux	OX387439.1	127768662	fwd	AKKPRILFSEEQKEAMKLAYNLDPYPSTAVMEFLSSELGLSVRTITNWFHNHRMRLKQQN	g14286.t1
A. bruennichi	CUT	Cux-B	O	Cux	Cux	Cux	OX387447.1	89035582	fwd	AKKPRVLFTEEQKEALKLAFSLDPYPSTATIEFLANELTLSVRTITNWFHNHRMRMKQHT	g21630.t2
A. bruennichi	CUT	Onecut-A	O	Onecut	Onecut	Onecut	OX387446.1	126500165	fwd	PKKPRLVFTDLQRRTLQAIFKETKRPSKEMQITISQQLGLELSTVGNFFMNARRRSQDKWQ	g14629.t1
A. bruennichi	CUT	Onecut-B	O	Onecut	Onecut	Onecut	OX387447.1	71805348	rev	PKKPRLVFTDLQRRTLQAIFKETKRPSKEMQITISQQLGLELSTVGNFFMNARRRSQDKWQ	g11365.t1
A. bruennichi	CUT	SatB	SC	SatB	SatB	SatB	OX387447.1	32191879	fwd	––VDGRLTFHPTKELPIMRDWFHGCRNPSRRTLQMYVDILNQGPVRQQERPKISLSTLKNWWKNEKQRERKNQ	g15224.t1
A. bruennichi	HNF	Hmbox-A	O	Hmbox	Hmbox	Hmbox	OX387441.1	20773458	rev	LKRERFTFKAAHLAVLERYYEKDPYPDSQTREQIVDECNKAVERAVRVSDRPLAERERVTLPVVNNWFNNRRKEAKKQL	g11988.t1
A. bruennichi	HNF	Hmbox-B	O	Hmbox	Hmbox	Hmbox	OX387446.1	73840656	rev	LKRERFTFKGSHLAVLEKYYEQDPYPDTQVREMIVEQCNKAAEKCEWPLSDRDTVTLPVVNNWFNNRRKDAKKQM	g10752.t1
A. bruennichi	LIM	Isl	SC	Isl	Isl	Isl	OX387440.1	11903011	rev	PTRVRTVLNEKQLHTLRTCYAANPRPDALMKEQLVEMTGLSPRVIRVWFQNKRCKDKKKN	g1741.t1
A. bruennichi	LIM	Lhx1/5-A	O	Lhx1/5	Lhx1/5	Lhx1/5	OX387448.1	46240336	fwd	RRGPRTTIKAKQLETLKAAFAATPKPTRHIREQLAQETGLNMRVIQVWFQNRRSKERRMK	g524.t1
A. bruennichi	LIM	Lhx1/5-B	O	Lhx1/5	Lhx1/5	Lhx1/5	OX387443.1	29743805	rev	RRGPRTTIKAKQLETLKAAFAATPKPTRHIREQLAQETGLNMRVIQVWFQNRRSKERRMK	g3679.t1
A. bruennichi	LIM	Lhx2/9-1-A	AT	Lhx2/9-1	Lhx2/9	Lhx2/9	OX387448.1	117706818	rev	PKRMRTSFKHHQLRAMKSYFSINHNPDAKDLKQLSQKTGLSKRVLQVWFQNARAKWRRNL	g1369.t1
A. bruennichi	LIM	Lhx2/9-2-A	AT	Lhx2/9-2	Lhx2/9	Lhx2/9	OX387448.1	117909717	fwd	TKRMRTSFKHHQLRTMKSYFAINQNPDAKDLKQLSLKTGLNKRVLQVWFQNARAKWRRNN	g1365.t1
A. bruennichi	LIM	Lhx2/9-2-B	O	Lhx2/9-2	Lhx2/9	Lhx2/9	OX387445.1	137218172	rev	TKRMRTSFKHHQLRTMKSYFAINQNPDAKDLKQLAQKTGLSKRVLQVWFQNARAKWRRNN	g9906.t1
A. bruennichi	LIM	Lhx3/4-B-1	SC	Lhx3/4	Lhx3/4	Lhx3/4	OX387443.1	43395214	fwd	NKRPRTTISTVQLEALKLAYQRSSKPSRHVREQLSAETGLDMRVVQVWFQNRRAKEKRLK	g3844.t1
A. bruennichi	LIM	Lhx3/4-B-2	RT	Lhx3/4	Lhx3/4	Lhx3/4	OX387443.1	61741706	fwd	TKRPRTTITAKQLETLKTAYNNSPKPARHVREQLSQDTGLDMRVVQVWFQNRRAKEKRLK	g4090.t1
A. bruennichi	LIM	Lhx6/8	SC	Lhx6/8	Lhx6/8	Lhx6/8	OX387446.1	118200937	rev	TKRVRTTFTEEQLQVLQANFNLDSNPDGQDLERIAQITGLSKRVTQVWFQNSRARQKKYL	none
A. bruennichi	LIM	Lmx	SC	Lmx	Lmx	Lmx	OX387448.1	95640820	fwd	PKRPRTILTTAQRRAFKASFEISQKPCRKVRESLAKETGLSVRIVQVWFQNQRAKVYYSSS	g1032.t1
A. bruennichi	POU	Pou2	SC	Pou2	Pou2	Pou2	OX387443.1	24892072	rev	–––KTHHIETTVRLALEKSFLQNPKPTSEEISMLAESLTMEKEVVRVWFCNRRQKEKRIN	none
A. bruennichi	POU	Pou3-A	O	Pou3	Pou3	Pou3	OX387447.1	43603095	fwd	KRKERTSIEVSVKGALENHFHKQPKPAAQEIANLAGRLK	none
A. bruennichi	POU	Pou3-B	O	Pou3	Pou3	Pou3	OX387447.1	43603230	fwd	KRKKRTSIEVSVKGALENHFHKQPKPSAQEIAGLADSLQLEKEVVRVWFCNRRQKEKRMT	g15073.t1
A. bruennichi	POU	Pou4-A	O	Pou4	Pou4	Pou4	OX387444.1	33514511	rev	KKRKRTSIAAPEKRSLEAYFAVQPRPSGEKIAAIAEKLDLKKNVVRVWFCNQRQKQKRMK	g6112.t1
A. bruennichi	POU	Pou4-B	O	Pou4	Pou4	Pou4	OX387449.1	78143110	rev	RKRKRTSIAALEKRSLEAYFAVQQRPSGDKIASIAKNWTLKR	g16708.t1
A. bruennichi	POU	Pou6	SC	Pou6	Pou6	Pou6	OX387450.1	84364777	rev	KRKRRTSFTPSALDVLNQFFEKNTHPSGAEMTGLAEHLNYDREVVRVWFCNKRQALKNTI	g18704.t1
A. bruennichi	PRD	Arx1	AT	Arx1	Arx	Arx	OX387444.1	91422030	rev	QRRYRTTFTSYQLDELEKAFARTHYPDVFTREELAVRVDLTEARVQVWFQNRRAKWRKQE	g5463.t1
A. bruennichi	PRD	Arx2	AT	Arx2	Arx	Arx	OX387451.1	31164068	rev	QRRYRTTFTSSQLEELERSFHISHYPDVFSREELASQIGLTEARVQVWFQNRRAKWRKQE	g6895.t1
A. bruennichi	PRD	CG11294	SC	CG11294	CG11294	CG11294	OX387439.1	61047213	fwd	QRRNRTTFNPQQLTELELLFEKTHYPDVFLREEMAKKINLSEARVQVWFQNRRAKWRKQT	g22533.t1
A. bruennichi	PRD	Dmbx-A	SC	Dmbx	Dmbx	Dmbx	OX387445.1	103520352	fwd	HRRNRTAFSQQQLAALEQTFAKTQYPDLENRESLSRKTGLPEPKIQVWFKNRRAKQRKLQ	g9339.t1
A. bruennichi	PRD	Drgx-A	O	Drgx	Drgx	Drgx	OX387439.1	12401190	rev	––––––––––––LEELEKAFAQTHYPDVFTREDLAMKINLTEARVQVWFQNRRAKWRKAE	g23141.t1
A. bruennichi	PRD	Drgx-B	O	Drgx	Drgx	Drgx	OX387445.1	80543877	fwd	QRRNRTTFTVQQLEELEKAFAQTHYPDVFTREDLAMKINLTEARVQVWFQNRRAKWRKAE	g8879.t1
A. bruennichi	PRD	Gsc	SC	Gsc	Gsc	Gsc	OX387448.1	103713804	rev	KRRHRTIFTEEQLEQLEAAFEKTHYPDVLLREELALRVDLKEERVEVWFKNRRAKWRKQQ	g1142.t1
A. bruennichi	PRD	Hbn	SC	Hbn	Hbn	Hbn	OX387440.1	138483242	fwd	IRRSRTTFTTYQLHQLERAFEKTQYPDVFTREELAMRLDLSEARVQVWFQNRRAKWRKRE	g3262.t1
A. bruennichi	PRD	Otp	SC	Otp	Otp	Otp	OX387440.1	138650847	rev	QKRHRTRFTPAQLQELERSFSKTHYPDIFMREELAMRIGLTESRVQVWFQNRRAKWKKRK	g3261.t1
A. bruennichi	PRD	Otx-A	O	Otx	Otx	Otx	OX387449.1	39496867	rev	QRRERTTFSRQQLDILEALFQKTRYPDIFMREEVANQIRLPESRVQVWFKNRRAKCRQQS	g16246.t1
A. bruennichi	PRD	Otx-B	O	Otx	Otx	Otx	OX387446.1	67239510	fwd	QRRERTTFTRAQLDVLESLFSKTRYPDIFMREEVALKINLPESRVQVWFKNRRAKCRQQQ	g10668.t1
A. bruennichi	PRD	gsb-B	SC	gsb	Pax3/7	Pax3/7	OX387450.1	35169839	fwd	QRRSRTTFTAAQLDELEKAFEKSQYPDIYSREELAQKTKLTEARVQVWFSNRRARWRKQM	g17990.t1
A. bruennichi	PRD	prd-A	AT	prd	Pax3/7	Pax3/7	OX387444.1	51615450	fwd	QRRSRTTFTVEQLEALEMAFERTQYPDVFTREELAQRTNLTEARVQVWFSNRRARWRKQV	g5917.t1
A. bruennichi	PRD	Pax4/6-1	AT	Pax4/6-1	Pax4/6	Pax4/6	OX387442.1	91727855	fwd	LQRNRTSFTPEQIEALEKEFERTHYPDVFARERLAAKIDLPEARIQVWFSNRRAKWRREE	g20643.t1
A. bruennichi	PRD	Pax4/6-2	SC	Pax4/6-2	Pax4/6	Pax4/6	OX387442.1	92101459	rev	LQRNRTSFANEQIEALEKEFERTHYPDVFARERLAEKIALPEARIQVWFSNRRAKWRREE	g20645.t1
A. bruennichi	PRD	Pax4/6-3	SC	Pax4/6-3	Pax4/6	Pax4/6	OX387448.1	54773973	fwd	FRRNRTTFSPEQLEVLEEEFEKTHYPCVSTRERLAAKTNLSEARVQVWFSNRRAKWRRHQ	g631.t1
A. bruennichi	PRD	Phox-A	O	Phox	Phox	Phox	OX387442.1	59644104	rev	QRRIRTTFTSSQLKELERAFQETHYPDIYTREEIAMKTDLTEARVQVWFQNRRAKFRKQE	g20211.t1
A. bruennichi	PRD	Phox-B	O	Phox	Phox	Phox	OX387446.1	4813715	rev	QRRIRTTFTSGQLKELEKAFQETHYPDIYTREEIALRTDLTEARVQVWFQNRRAKFRKQE	none
A. bruennichi	PRD	Pitx-A	O	Pitx	Pitx	Pitx	OX387445.1	103205125	fwd	QRRQRTHFTSQQLQELEATFARNRYPDMSTREEIAMWTNLTEARVRVWFKNRRAKWRKRE	g9336.t1
A. bruennichi	PRD	Pitx-B	O	Pitx	Pitx	Pitx	OX387439.1	106473691	rev	QRRQRTHFTSQQLQELEATFSRNRYPDMSTREEIAMWTNLTEARVRVWFKNRRAKWRKRE	g21900.t1
A. bruennichi	PRD	Prop	SC	Prop	Prop	Prop	OX387447.1	72086447	fwd	RRRHRTTFTQEQLQELEAAFAKSHYPDIYCREELARITKLNEARIQVWFQNRRAKYRKQE	none
A. bruennichi	PRD	Prrx	SC	Prrx	Prrx	Prrx	OX387446.1	94287411	rev	PRRNRTTFTTQQLNALEKIFERTHYPDAFVREELARKVNLSEARVQVWFQNRRAKFRRNE	g11008.t1
A. bruennichi	PRD	Rax-A	O	Rax	Rax	Rax	OX387440.1	138344257	rev	HRRNRTTFTTYQLHELERAFEKSHYPDVYSREELAMKVNLPEVRVQVWFQNRRAKWRRQE	g3264.t1
A. bruennichi	PRD	Rax-B	O	Rax	Rax	Rax	OX387450.1	71622061	rev	HRRNRTTFTTYQLHELERAFERSHYPDVYSREELAVKVNLPEVRVQVWFQNRRAKWRRQE	g18485.t1
A. bruennichi	PRD	Repo	SC	Repo	Repo	Repo	OX387442.1	102160666	rev	KKKTRTTFTAFQLEELERAFQRAPYPDVFAREELALRLTLSESRVQVWFQNRRAKWRKRE	g20771.t1
A. bruennichi	PRD	Shox	SC	Shox	Shox	Shox	OX387439.1	93432899	rev	QRRSRTNFTLEQLNELERLFDETHYPDAFMREELSQRLGLSEARVQVWFQNRRAKCRKHE	g22055.t1
A. bruennichi	PRD	Uncx-A	O	Uncx	Uncx	Uncx	OX387449.1	41321596	rev	RRRTRTNFNGWQLEELEKAFEASHYPDVFMREALAMRLDLVESRVQVWFQNRRAKWRKKE	g16277.t1
A. bruennichi	PRD	Uncx-B	O	Uncx	Uncx	Uncx	OX387443.1	103498794	fwd	RRRTRTNFNGWQLEELEKAFEASHYPDVFMREALASRLDLVESRVQVWFQNRRAKWRKKE	g4546.t1
A. bruennichi	PRD	Vsx	SC	Vsx	Vsx	Vsx	OX387450.1	59327994	fwd	KRRHRTIFTSYQLEELEKAFKDAHYPDVYAREMLSLKTDLPEDRIQVWFQNRRAKWRKTE	g18281.t1
A. bruennichi	PROS	Prox	SC	Prox	Prox	Prox	OX387445.1	129747979	fwd	MTSTLTPMHLRKAKLMFFFARYPSSAVLKMYFPDIRFNKNNTAQLVKWFSNFR	g9764.t1
A. bruennichi	SINE	Six1/2-A	O	Six1/2	Six1/2	Six1/2	OX387448.1	36747930	fwd	GEETSYCFKEKSRNILREWYAHNPYPSPREKRELAEGTGLTTTQVSNWFKNRRQRDRAAE	g419.t1
A. bruennichi	SINE	Six1/2-B	O	Six1/2	Six1/2	Six1/2	OX387439.1	28747940	fwd	GEETSYCFKEKSRNILREWYHHNPYPSPREKKDLADATGLTTTQVSNWFKNRRQRDRAAE	g22956.t1
A. bruennichi	SINE	Six3/6-A	O	Six3/6	Six3/6	Six3/6	OX387448.1	36563881	rev	GEQKTHCFKERTRSLLREWYLQDPYPNPTKKKELAQATGLTPTQVGNWFKNRRQRDRAAA	g418.t1
A. bruennichi	SINE	Six3/6-B	O	Six3/6	Six3/6	Six3/6	OX387439.1	28646704	rev	GEQKTHCFKERTRSLLREWYLQDPYPNPTKKRELAQATGLTPTQVGNWFKNRRQRDRAAA	none
A. bruennichi	SINE	Six4/5-A	SC	Six4/5	Six4/5	Six4/5	OX387448.1	37145799	rev	GEETIYCFKEKSRIALKDCYKRNRYPTPDEKRGLAKKTGLTLTQVSNWFKNRRQRDRTPH	none
A. bruennichi	TALE	Irx1-A	AT	Irx1	Irx	Irx	OX387440.1	116693808	fwd	NGARRKNVTRDSTSTLKAWLNEHRKNPYPTKGEKIMLAIITKMTLTQVSTWFANARRRLKKEN	g2964.t1
A. bruennichi	TALE	Irx1-B	AT	Irx1	Irx	Irx	OX387451.1	39879747	fwd	NGARRKNVTRDSTSTLKAWLNEHRKNPYPTKGEKIMLAIITKMTLTQVSTWFANARRRLKKEN	none
A. bruennichi	TALE	Irx2-A	AT	Irx2	Irx	Irx	OX387440.1	117008145	fwd	NGARRKNATRETTSTLKAWLNEHRKNPYPTKGEKIMLAIITKMTLTQVSTWFANARRRLKKEN	g2968.t1
A. bruennichi	TALE	Irx3-A	O	Irx3	Irx	Irx	OX387440.1	117645668	fwd	SEARRRNATRETTSTLKAWLNEHRKNPYPTKGEKIMLAIITKMTLTQVSTWFANARRRLKKEN	g2972.t1
A. bruennichi	TALE	Irx3-B	AT	Irx3	Irx	Irx	OX387451.1	39422046	fwd	SVARRKNATRETTNTLKAWLYEHRKNPYPTKGEKIMLAIITKMTLTQVSTWFANARRRLKKEN	g6983.t1
A. bruennichi	TALE	Meis-A	O	Meis	Meis	Meis	OX387448.1	74001672	rev	RQKKRGIFPKVATNIMRAWLFQHLTHPYPSEDQKKQLATDTGLTILQVNNWFINARRRIVQPM	g909.t3
A. bruennichi	TALE	Meis-B	O	Meis	Meis	Meis	OX387441.1	28929709	fwd	RQKKRGIFPKVATNIMRAWLFQHLTHPYPSEDQKKQLAQDTGLTILQVNNWFINARRRIVQPM	g12110.t1
A. bruennichi	TALE	Pbx-A	O	Pbx	Pbx	Pbx	OX387449.1	73139853	fwd	ARRKRRNFSKQATEILNEYFYSHLSNPYPSEEAKEELARKCGITVSQVSNWFGNKRIRYKKNI	g16629.t1
A. bruennichi	TALE	Pbx-B	O	Pbx	Pbx	Pbx	OX387448.1	96149012	rev	SRRKRRNFSKQATEILNEYFYSHLSNPYPSEEAKEELARKCGITVSQVSNWFGNKRIRYKKNI	g1036.t2
A. bruennichi	TALE	Pknox	SC	Pknox	Pknox	Pknox	OX387443.1	29455785	rev	KKQKRGVLPKHATSIMRSWLFQHIVHPYPTEDEKKQIAHQTNLTLLQVNNWFINARRRILQPM	g3671.t1
A. bruennichi	TALE	Tgif-A-1	O	Tgif	Tgif	Tgif	OX387441.1	8083547	fwd	––KRRGNLPKDSVRILRKWLYDNRYNAYPSEEEKAKLALNANLTQLQVCNWFINARRRILPDM	g11853.t1
A. bruennichi	TALE	Tgif-A-2	RT	Tgif	Tgif	Tgif	OX387441.1	22703262	rev	––KRRGNLPKESVRILRMWLYEHRYSAYPSEEEKARLAEEAKLTLFQVSNWFINARRRILPDI	g12020.t1
A. bruennichi	TALE	Tgif-A-3	RT	Tgif	Tgif	Tgif	OX387444.1	62671842	rev	––KRRGNLPKESVRILRMWLYEHRYSAYPSEKEKAKLAEDAKLTQLQVCNWFINARRRILPDI	g5790.t1
A. bruennichi	TALE	Tgif-B-2	RT	Tgif	Tgif	Tgif	OX387445.1	115701436	fwd	––KRRGNLPKESVRILLMWLYENRYSAYPSEKEKAKLAEDAKLTQLQVSNWFINARRRILPDI	g9538.t1
A. bruennichi	UN	PRD-un	SC	PRD-un	PRD-un1	UN	OX387442.1	75876515	rev	FRRCRTRFTKQQVATLEKVFSEIQYPSVSVREKVATETKLSEARVQVWFSNRRAKWRREN	g20471.t1
A. bruennichi	UN	Six-like	SC	Six-like	SINE-un1	UN	OX387439.1	137909476	rev	KHPFPETIYVDTQKVLNEAYEKDQYPKFAVRQRIAGVTGFTEKQVCNWFKNRRQREKRKA	g21459.t1
A. bruennichi	ZF	Zeb	SC	Zeb	Zeb	Zeb	OX387439.1	39033643	fwd	VCTSPSALSVECVMTLKNHYQMNPRPKKSEMIRLARDLKCSARAVQEWFHSQQVRSKDLP	none
A. bruennichi	ZF	ZfhxHD1-A	O	ZfhxHD1	Zfhx	Zfhx	OX387441.1	131507658	fwd	QKRARTRINDEQLKILRTYFDINNSPTEEQLIEMSDKSGLPLKVIKHWFRNTLFKERQRN	g13489.t1
A. bruennichi	ZF	ZfhxHD1-B	O	ZfhxHD1	Zfhx	Zfhx	OX387450.1	78707478	rev	QKRARTRINDDQLKILRAYFDINNSPTEDQLLEMSDKSGLPLKVIKHWFRNTLFKERQRN	g18622.t1
A. bruennichi	ZF	ZfhxHD2-A	O	ZfhxHD2	Zfhx	Zfhx	OX387441.1	131508543	fwd	KRANRTRFTDYQIKVLQEFFETNAYPKDDDLEYLSKLLSLSPRVIVVWFQNARQKARKVY	g13489.t1
A. bruennichi	ZF	ZfhxHD2-B	O	ZfhxHD2	Zfhx	Zfhx	OX387450.1	78707352	rev	KRANRTRFTDYQIKVLQEFFETNAYPKDDDLEYLSKLLNLSPRVIVVWFQNARQKARKVY	g18622.t1
A. bruennichi	ZF	ZfhxHD3-A	O	ZfhxHD3	Zfhx	Zfhx	OX387441.1	131507127	fwd	DKRLRTTILPEQLDYLYQKYQIESNPSRKMLENIAREVGLKKRVVQVWFQNTRARERKGQ	g13489.t1
A. bruennichi	ZF	ZfhxHD3-B	O	ZfhxHD3	Zfhx	Zfhx	OX387450.1	78706650	rev	DKRLRTTILPEQLDYLYQQYQLESNPSRKMLENIAREVGLKKRVVQVWFQNTRARERKGQ	g18622.t1
A. bruennichi	ZF	ZfhxHD4-A	O	ZfhxHD4	Zfhx	Zfhx	OX387441.1	131506260	fwd	GKRFRTQMSTLQLKVMKSVFADYKTPSMAECETMGRDIGLPKRVVQVWFQNARAKEKKAK	g13489.t1
A. bruennichi	ZF	ZfhxHD4-B	O	ZfhxHD4	Zfhx	Zfhx	OX387450.1	78705849	rev	NKRFRTQMTTIQLKVMKSIFVDYKTPSMCECESLGKEIGLPKRVVQVWFQNARAKEKKAR	g18622.t1
T. antipodiana	ANTP	Abox	SC	Abox	Abox	Abox	Tant_Chr002	130488713	rev	ERKPRQAYSAKQLERLEAEFKIDKYLSVSKRMELSAALNLTEVQIKTWFQNRRTKWKKQL	Trichonephila_antipodiana_00001070-RA
T. antipodiana	ANTP	Barhl-A-1	AT	Barhl	Barhl	Barhl	Tant_Chr001	5061531	fwd	QRKARTAFTDHQLQTLEKSFERQKYLSVQDRMELAAKLNLTDTQVKTWYQNRRTKWKRQT	Trichonephila_antipodiana_00003320-RA
T. antipodiana	ANTP	Barhl-A-2	AT	Barhl	Barhl	Barhl	Tant_Chr001	5412238	fwd	QRKARTAFTDHQLQTLEKSFERQKYLSVQDRMELAVKLNLTDTQVKTWYQNRR	Trichonephila_antipodiana_00009537-RA
T. antipodiana	ANTP	Bari	SC	Bari	Bari	Bari	Tant_Chr003	67303174	rev	PRRRRTAFTQAQLAFLERKFRCQKYLSVADRGSVAEALSLTETQVKTWYQNRRTKWKRQT	Trichonephila_antipodiana_00003320-RA
T. antipodiana	ANTP	Barx	SC	Barx	Barx	Barx	Tant_Chr009	123638578	fwd	VRRNRTVFTELQLMGLERRFDCQKYLSTPDRAELARALGLTQLQVKTWYQNRRMKWKKQV	Trichonephila_antipodiana_00010645-RA
T. antipodiana	ANTP	Bsx	SC	Bsx	Bsx	Bsx	Tant_Chr003	203891654	fwd	RRKARTVFSDQQLHGLEKRFEAQRYLSTPERLELATALSLSETQVKTWFQNRRMKHKKQL	Trichonephila_antipodiana_00009537-RA
T. antipodiana	ANTP	Cdx	SC	Cdx	Cdx	Cdx	Tant_Chr006	125438022	fwd	KDKYRIVYTDHQRLELEKEFHYSRYITIRRKMELASFLCLSERQIKIWFQNRRAKERRQM	none
T. antipodiana	ANTP	Dbx-A	O	Dbx	Dbx	Dbx	Tant_Chr002	8103768	rev	GMMRRAVFSDAQRQGLEKRFQIQKYISKPDRKKLAEKLGLKDSQVKIWFQNRRMKWRNSK	Trichonephila_antipodiana_00000082-RA
T. antipodiana	ANTP	Dbx-B	O	Dbx	Dbx	Dbx	Tant_Chr005	12218771	fwd	GMMRRAVFSDAQRQGLEKRFQLQKYISKPDRKKLAEKLGLKDSQVKIWFQNRRMKWRNSK	Trichonephila_antipodiana_00005045-RA
T. antipodiana	ANTP	Dlx	SC	Dlx	Dlx	Dlx	Tant_Chr013	109261589	rev	MRKPRTIYSSLQLQQLNRRFQRTQYLALPERAELAASLGLTQTQVKIWFQNRRSKYKKML	Trichonephila_antipodiana_00018594-RA
T. antipodiana	ANTP	Emx1-A	AT	Emx1	Emx	Emx	Tant_Chr010	73534859	fwd	PKRIRTAFSPSQLLTLEHAFEKNHYVVGTERKQLAQSLNLTETQVKVWFQNRRTKHKRQK	Trichonephila_antipodiana_00014696-RA
T. antipodiana	ANTP	Emx1-B	O	Emx1	Emx	Emx	Tant_Chr013	65414093	fwd	PKRIRTAFSPTQILQLENAFEKNHYVVGRERRKLSQELHLTETQIKVWFQNRRTKLKRQK	Trichonephila_antipodiana_00018198-RA
T. antipodiana	ANTP	Emx2-A	AT	Emx2	Emx	Emx	Tant_Chr010	74164511	fwd	PKRIRTAFSPSQLLKLEHAFEKNHYVVGAERKQLAQSLNLTETQVKVWFQNRRTKHKRQK	none
T. antipodiana	ANTP	Emx2-B	O	Emx2	Emx	Emx	Tant_Chr013	65586883	fwd	AKRIRTAFSASQLMKLESAFDKNHYVTGNERKQLAESLGLTETQVKVWFQNRRTKQKRQV	Trichonephila_antipodiana_00018199-RA
T. antipodiana	ANTP	En-A	O	En	En	En	Tant_Chr010	16737298	rev	EKRPRTAFTADQLSRLKQEFQENRYLTEKRRQDLARDLKLHENQIKIWFQNKRAKIKKAS	Trichonephila_antipodiana_00014144-RA
T. antipodiana	ANTP	En-B	O	En	En	En	Tant_Un015	414487	fwd	EKRCRTAFSGPQLSRLRKEFADSPYLMEKRRLDLAKELNLTESQVKIWFQNRRAKQKKSL	Trichonephila_antipodiana_00018723-RA
T. antipodiana	ANTP	Evx	SC	Evx	Evx	Evx	Tant_Chr002	9890502	rev	IRRYRTAFTREQLTRLEKEFCRENYVSRPRRCELASALNLPESTIKVWFQNRRMKDKRQR	Trichonephila_antipodiana_00000094-RA
T. antipodiana	ANTP	Gbx-A	O	Gbx	Gbx	Gbx	Tant_Chr006	120613861	rev	GRRRRTAFTSEQLLELEKEFHAKKYLSLTERSQIAHALKLSEVQVKIWFQNRRAKWKRVK	Trichonephila_antipodiana_00012122-RA
T. antipodiana	ANTP	Gbx-B	O	Gbx	Gbx	Gbx	Tant_Chr004	23685377	rev	ARRKRTAFTSEQLLELEKEFHSKKYLSLTERSQIAHSLQLSEVQVKIWFQNRRAKWKRVK	Trichonephila_antipodiana_00001886-RA
T. antipodiana	ANTP	Gsx	SC	Gsx	Gsx	Gsx	Tant_Chr013	86884839	fwd	SKRVRTAFSSAQLVELEREFASNMYLSRLRRIEVATDLRLSEKQVKIWFQNRRVKEKKQG	Trichonephila_antipodiana_00018395-RA
T. antipodiana	ANTP	Hhex	SC	Hhex	Hhex	Hhex	Tant_Chr013	89633527	rev	RKGGQIRFTSEQTSKLEKTFSEQKYLSPTERKRLASSLRLTERQVKTWFQNRRAKWRRLK	Trichonephila_antipodiana_00018430-RA
T. antipodiana	ANTP	lab-A	O	lab	lab	Hox1	Tant_Chr008	131785872	rev	AGSSRTNFTTKQLTELEKEFHFNKYLNRARRIEIASVLQLNETQVKIWFQNRRMKQKKRM	Trichonephila_antipodiana_00013584-RA
T. antipodiana	ANTP	lab-B	O	lab	lab	Hox1	Tant_Chr012	44937163	rev	PGTGRTNFTTKQLTELEKEFHYSKYLSRAKRIEIATVLHLNETQVKIWFQNRRMKQKKRM	Trichonephila_antipodiana_00017017-RA
T. antipodiana	ANTP	pb-A	O	pb	pb	Hox2	Tant_Chr008	132083105	rev	PRRLRTAYTNTQLLELEKEFHFNKYLCRPRRIEIAASLDLTERQVKVWFQNRRMKHKRQT	Trichonephila_antipodiana_00013586-RA
T. antipodiana	ANTP	pb-B	O	pb	pb	Hox2	Tant_Chr012	45268125	rev	PRRLRTAYTNTQLLELEKEFHFNKYLCRPRRIEIAASLDLTERQVKVWFQNRRMKHKRQS	Trichonephila_antipodiana_00017018-RA
T. antipodiana	ANTP	Hox3-B	SC	Hox3	Hox3	Hox3	Tant_Chr012	45557413	rev	SKRARTAYTSAQLVELEKEFHFNRYLCRPRRIEMASLLNLTERQIKIWFQNRRMKYKKEQ	Trichonephila_antipodiana_00017019-RA
T. antipodiana	ANTP	Dfd-A	O	Dfd	Dfd	Hox4	Tant_Chr008	132829618	rev	QKRQRTAYTRHQILELEKEFHFNRYLTRRRRIEIAHSLLLSERQIKIWFQNRRMKWKKDN	Trichonephila_antipodiana_00013587-RA
T. antipodiana	ANTP	Dfd-B	O	Dfd	Dfd	Hox4	Tant_Chr012	46136549	rev	PKRQRTAYTRHQILELEKEFHFNRYLTRRRRIEIAHALCLSERQIKIWFQNRRMKWKKDN	none
T. antipodiana	ANTP	Scr-A	O	Scr	Scr	Hox5	Tant_Chr008	133119507	rev	TKRQRTSYTRYQTLELEKEFHFNRYLTRRRRIEIAHALCLSERQIKIWFQNRRMKWKKEH	none
T. antipodiana	ANTP	Scr-B	O	Scr	Scr	Hox5	Tant_Chr012	46481887	rev	TKRQRTSYTRYQTLELEKEFHFNRYLTRRRRIEIAHALCLSERQIKIWFQNRRMKWKKEH	Trichonephila_antipodiana_00017022-RA
T. antipodiana	ANTP	abd-A-A	O	abd-A	abd-A	Hox6-8	Tant_Chr011	7820213	rev	RRRGRQTYTRFQTLELEKEFHFNHYLTRRRRIEIAHALCLTERQIKIWFQNRRMKLKKEM	00015447-RA
T. antipodiana	ANTP	abd-A-B	O	abd-A	abd-A	Hox6-8	Tant_Chr012	47836177	rev	RRRGRQTYTRFQTLELEKEFHFNHYLTRRRRIEIAHALCLTERQIKIWFQNRRMKLKKEL	00017028-RA
T. antipodiana	ANTP	Antp-A	O	Antp	Antp	Hox6-8	Tant_Chr008	133913454	rev	RKRGRQTYTRYQTLELEKEFHFNRYLTRRRRIEIAHALCLTERQIKIWFQNRRMKWKKEN	Trichonephila_antipodiana_00013592-RA
T. antipodiana	ANTP	Antp-B	O	Antp	Antp	Hox6-8	Tant_Chr012	47113864	rev	RKRGRQTYTRYQTLELEKEFHFNRYLTRRRRIEIAHALCLTERQIKIWFQNRRMKWKKEN	Trichonephila_antipodiana_00017024-RA
T. antipodiana	ANTP	ftz-B	SC	ftz	ftz	Hox6-8	Tant_Chr012	46568657	rev	SKRSRQTYTRFQTLELEKEFHFNQYLTRRRRIEIAHALGLTERQIKIWFQNRRMKAKKEK	Trichonephila_antipodiana_00017023-RA
T. antipodiana	ANTP	Ubx-A	O	Ubx	Ubx	Hox6-8	Tant_Chr011	7481118	rev	RRRGRQTYTRFQTLELEKEFHTNHYLTRRRRIEMAHSLCLTERQIKIWFQNRRMKLKKEI	none
T. antipodiana	ANTP	Ubx-B	O	Ubx	Ubx	Hox6-8	Tant_Chr012	47516480	rev	RRRGRQTYTRYQTLELEKEFHTNHYLTRRRRIEMAHALCLTERQIKIWFQNRRMKLKKEI	Trichonephila_antipodiana_00017025-RA
T. antipodiana	ANTP	Abd-B-A	O	Abd-B	Abd-B	Hox9-15	Tant_Chr008	134359630	rev	VRKKRKPYSKFQTLELEKEFLFNAYVSKQKRWELARNLNLTERQVKIWFQNRRMKSKKNS	none
T. antipodiana	ANTP	Abd-B-B	O	Abd-B	Abd-B	Hox9-15	Tant_Chr012	48380695	rev	VRKKRKPYSKFQTLELEKEFLFNAYVSKQKRWELARNLNLTERQVKIWFQNRRMKSKKTS	Trichonephila_antipodiana_00017030-RA
T. antipodiana	ANTP	Lbx-A	O	Lbx	Lbx	Lbx	Tant_Chr005	53195007	rev	KRKSRTAFTNHQIFELEKRFLYQKYLSPADRDEIAQSLGLTNAQVITWFQNRRAKLKRDM	Trichonephila_antipodiana_00005389-RA
T. antipodiana	ANTP	Lbx-B	O	Lbx	Lbx	Lbx	Tant_Chr013	88846239	fwd	KRKSRTAFTNHQIFELEKRFLYQKYLSPADRDEIAQSLGLTNAQVITWFQNRRAKLKRDM	Trichonephila_antipodiana_00018426-RA
T. antipodiana	ANTP	Mnx	SC	Mnx	Mnx	Mnx	Tant_Chr003	118676555	fwd	TRRPRTAFTSQQLLELENQFRMNKYLSRPKRFEVATNLMLTETQVKIWFQNRRMKWKRSK	none
T. antipodiana	ANTP	Msx1-A	AT	Msx1	Msx	Msx	Tant_Chr005	49637544	fwd	HRKPRTPFTTQQLLKLENKFRSKQYLSIAERAEFSNSLQLTEVQVKIWFQNRRAKEKRLK	Trichonephila_antipodiana_00005349-RA
T. antipodiana	ANTP	Msx1-B	O	Msx1	Msx	Msx	Tant_Chr013	89531005	fwd	NRKPRTPFTTQQLLSLEKKFRAKQYLSIAERAEFSSALSLTETQVKIWFQNRRAKEKRLK	Trichonephila_antipodiana_00018429-RA
T. antipodiana	ANTP	Msx2-A	AT	Msx2	Msx	Msx	Tant_Chr008	98078733	fwd	NRKPRTPFTTQQLLSLERKFRAKQYLSIAERAEFSSSLNLTETQVKIWFQNRRAKEKRLK	Trichonephila_antipodiana_00013320-RA
T. antipodiana	ANTP	Msx2-B	O	Msx2	Msx	Msx	Tant_Chr013	20605476	fwd	NRKPRTPFTTQQLLALERKFRSKQYLSIAERAEFSSSLNLTETQVKIWFQNRRAKEKRLK	Trichonephila_antipodiana_00017869-RA
T. antipodiana	ANTP	Nedx	SC	Nedx	Nedx	Nedx	Tant_Chr001	26086791	fwd	RKRPRTAFTSSQIKALEAEFEKNKYLSVSKRLQLAKTLKLSETQIKIWFQNRRTKWKRKY	Trichonephila_antipodiana_00003512-RA
T. antipodiana	ANTP	NK1-B-1	RT	NK1	NK1	NK1	Tant_Chr013	74070730	fwd	PRRARTAFTYEQLVALENKFKTTRYLSVCERLNLALSLRLTETQVKIWFQNRRTKWKKQN	Trichonephila_antipodiana_00018277-RA
T. antipodiana	ANTP	NK1-B-2	RT	NK1	NK1	NK1	Tant_Chr013	74486360	rev	PRRARTAFTYEQLVALENKFKTTRYLSVCERLNLALSLRLTETQVKIWFQNRRTKWKKQN	Trichonephila_antipodiana_00018282-RA
T. antipodiana	ANTP	NK2.1	SC	NK2.1	NK2.1	NK2.1	Tant_Chr002	124996205	fwd	RRKRRVLFTQAQVYELERRFKQQKYLSAPEREHLASLIHLTPTQVKIWFQNHRYKCKRQA	Trichonephila_antipodiana_00001006-RA
T. antipodiana	ANTP	NK2.2-A	O	NK2.2	NK2.2	NK2.2	Tant_Chr001	39481749	fwd	KRKRRVLFSKAQTYELERRFRQQRYLSAPEREHLASIIRLTPTQVKIWFQNHRYKTKRAR	Trichonephila_antipodiana_00003651-RA
T. antipodiana	ANTP	NK2.2-B	O	NK2.2	NK2.2	NK2.2	Tant_Chr006	11352455	fwd	RRKRRVLFSKAQVFELERRFRQQRYLSAPEREHLASIIRLTPTQVKIWFQNHRYKSKRSR	Trichonephila_antipodiana_00011117-RA
T. antipodiana	ANTP	NK3	SC	NK3	NK3	NK3	Tant_Chr005	53841254	fwd	KKRSRAAFSHAQVFELERRFSHQRYLSGAERADLAQALKLTETQVKIWFQNRRYKTKRRQ	Trichonephila_antipodiana_00005393-RA
T. antipodiana	ANTP	NK4-A	O	NK4	NK4	NK4	Tant_Chr005	49552362	fwd	RRKPRVLFSQAQVYELERRFKQQRYLSAPEREQLANVLKLTSTQVKIWFQNRRYKCKRQR	Trichonephila_antipodiana_00005348-RA
T. antipodiana	ANTP	NK4-B	O	NK4	NK4	NK4	Tant_Chr013	89283504	fwd	KRRPRVLFSQEQVQELERRFQYQRYLSASERDDFAASLKLTSTQVKIWFQNRRYKNKRLR	Trichonephila_antipodiana_00018428-RA
T. antipodiana	ANTP	NK5-A	O	NK5	NK5	NK5	Tant_Chr013	74710050	fwd	KKKTRTVFTRSQVYQLEATFEMKRYLSSSERAGLASSLHLTETQVKIWFQNRRNKWKRQM	Trichonephila_antipodiana_00018283-RA
T. antipodiana	ANTP	NK5-B	O	NK5	NK5	NK5	Tant_Chr007	21441967	fwd	KKKTRTVFTRSQVFQLESTFDMKRYLSSSERAGLAASLHLTETQVKIWFQNRRNKWKRQL	Trichonephila_antipodiana_00006601-RA
T. antipodiana	ANTP	NK6-A	O	NK6	NK6	NK6	Tant_Chr008	97023114	rev	KKHTRPTFSGHQIYVLEKTFEQTKYLAGPERAKLAYALGMSESQVKVWFQNRRTKWRKKH	Trichonephila_antipodiana_00013314-RA
T. antipodiana	ANTP	NK6-B	O	NK6	NK6	NK6	Tant_Chr003	54536433	rev	KKHTRPTFSGHQIYVLEKTFEQTKYLAGPERAKLAYALGMSESQVKVWFQNRRTKWRKKH	Trichonephila_antipodiana_00008423-RA
T. antipodiana	ANTP	NK7-A	O	NK7	NK7	NK7	Tant_Chr005	52664260	rev	KKKARTTFTGRQIFELEKQFEIKKYLSSSERAEMAKLLNVTETQVKIWFQNRRTKWKKQD	Trichonephila_antipodiana_00005387-RA
T. antipodiana	ANTP	NK7-B	O	NK7	NK7	NK7	Tant_Chr013	79751475	fwd	RKKARTTFSGRQIFELEKQFEIKKYLSSSERADMAKLLNVTETQVKIWFQNRRTKWKKLE	none
T. antipodiana	ANTP	Noto-B	SC	Noto	Noto	Noto	Tant_Chr003	113105414	rev	MKRIRTIFTPEQLERLESEFERQQYMVGPERLFLASNLNLTESQVKIWFQNRRIKWRKQH	Trichonephila_antipodiana_00008834-RA
T. antipodiana	ANTP	Ro-A	SC	Ro	Ro	Ro	Tant_Chr001	105543295	rev	QRRQRTTFTSEQTLRLEMEYHRNEYISRPRRFELAESLDLTETQIKIWFQNRRAKDKRIE	Trichonephila_antipodiana_00004039-RA
T. antipodiana	ANTP	Tlx-A	O	Tlx	Tlx	Tlx	Tant_Chr005	53637531	rev	RKKPRTSFTRMQICELEKRFHKQKYLASAERASLAKTLKMTDAQVKTWFQNRRTKWRRQT	Trichonephila_antipodiana_00005391-RA
T. antipodiana	ANTP	Tlx-B	O	Tlx	Tlx	Tlx	Tant_Chr013	89030616	rev	RKKPRTSFTRMQICELEKRFHKQKYLASAERAALAKQLKMTDAQVKTWFQNRRTKWRRQT	Trichonephila_antipodiana_00018427-RA
T. antipodiana	CERS	Cers	SC	Cers	Cers	Cers	Tant_Chr010	10954692	rev	LGLKPRVCREPDNKILEKAFSENGKIGYKQVAGLAKQLDWSERKVERWLRRRISRSKPST	none
T. antipodiana	CUT	CmpHD1	SC	CmpHD1	Cmp	Cmp	Tant_Chr013	77703003	rev	GRTRIRTSFDPELELPKLHRWFAENQHPSRLQIQQYVRELNSLESRRGRKPLDVNNVVYWFKNARAAHKRAE	Trichonephila_antipodiana_00018313-RA
T. antipodiana	CUT	CmpHD2	SC	CmpHD2	Cmp	Cmp	Tant_Chr013	77702268	rev	RRKRNRTFIDPVSEVPRLEQWFSANTHPSHSQIVRFTQELNSMQYRQKFPKLEPKNIQFWFKNRRAKCKRLN	Trichonephila_antipodiana_00018313-RA
T. antipodiana	CUT	Cux-A	O	Cux	Cux	Cux	Tant_Chr012	125242903	fwd	AKKPRILFSEEQKEALKLAYNLDPYPSTAVMEFLSAELGLSVRTITNWFHNHRMRLKQQN	Trichonephila_antipodiana_00017576-RA
T. antipodiana	CUT	Cux-B	O	Cux	Cux	Cux	Tant_Chr003	26241474	rev	AKKPRVLFTEEQKEALKLAFSLDPYPSTATIEFLANELNLSVRTITNWFHNHRMRMKQHT	Trichonephila_antipodiana_00008251-RA
T. antipodiana	CUT	Onecut-A	O	Onecut	Onecut	Onecut	Tant_Chr007	12491888	rev	PKKPRLVFTDLQRRTLQAIFKETKRPSKEMQITISQQLGLELSTVGNFFMNARRRSQDKWQ	Trichonephila_antipodiana_00006547-RA
T. antipodiana	CUT	Onecut-B	O	Onecut	Onecut	Onecut	Tant_Chr009	57063097	fwd	PKKPRLVFTDLQRRTLQAIFKETKRPSKEMQITISQQLGLELSTVGNFFMNARRRSQDKWQ	none
T. antipodiana	CUT	SatB	SC	SatB	SatB	SatB	Tant_Chr007	42175621	rev	––VDGRLTFHPTKELPVMRDWFHGCRNPSRRTLQMYVDILNQGPVRQQERPKISLSTLKNWWKNEKQRERKHQ	Trichonephila_antipodiana_00006749-RA
T. antipodiana	HNF	Hmbox-A	O	Hmbox	Hmbox	Hmbox	Tant_Chr011	135117443	rev	LKRERFTFKAAHLAVLERYYEKDPYPDSQTREQIVDECNKAVERAVRVTDRPLAERERVTLPVVNNWFNNRRKEAKKQL	Trichonephila_antipodiana_00016533-RA
T. antipodiana	HNF	Hmbox-B	O	Hmbox	Hmbox	Hmbox	Tant_Chr012	91546423	fwd	LKRERFTFKGSHLAVLEQYYEQDPYPDTQVREMIVEECNKAAEKCEWPLSDRDTVTLPVVNNWFNNRRKDAKKQM	Trichonephila_antipodiana_00017330-RA
T. antipodiana	LIM	Isl	SC	Isl	Isl	Isl	Tant_Chr001	183189341	rev	PTRVRTVLNEKQLHTLRTCYAANPRPDALMKEQLVEMTGLSPRVIRVWFQNKRCKDKKKN	none
T. antipodiana	LIM	Lhx1/5-A	O	Lhx1/5	Lhx1/5	Lhx1/5	Tant_Chr002	199431394	fwd	RRGPRTTIKAKQLETLKAAFAATPKPTRHIREQLAQETGLNMRVIQVWFQNRRSKERRMK	Trichonephila_antipodiana_00001594-RA
T. antipodiana	LIM	Lhx1/5-B	O	Lhx1/5	Lhx1/5	Lhx1/5	Tant_Chr008	96187249	rev	RRGPRTTIKAKQLETLKAAFAATPKPTRHIREQLAQETGLNMRVIQ	none
T. antipodiana	LIM	Lhx2/9-1-A	AT	Lhx2/9-1	Lhx2/9	Lhx2/9	Tant_Chr001	5983822	rev	PKRMRTSFKHHQLRAMKSYFSINHNPDAKDLKQLSQKTGLSKRVLQVWFQNARAKWRRNL	Trichonephila_antipodiana_00003324-RA
T. antipodiana	LIM	Lhx2/9-1-B	O	Lhx2/9-1	Lhx2/9	Lhx2/9	Tant_Chr011	126679545	fwd	PKRMRTSFKHHQLRAMKSYFSINHNPDAKDLKQLSQKTGLSKRVLQVWFQNARAKWRRNL	Trichonephila_antipodiana_00016497-RA
T. antipodiana	LIM	Lhx2/9-2-A	AT	Lhx2/9-2	Lhx2/9	Lhx2/9	Tant_Chr001	5749927	rev	TKRMRTSFKHHQLRTMKSYFAINQNPDAKDLKQLAAKTSLSKRVLQVWFQNARAKWRRNN	Trichonephila_antipodiana_00003323-RA
T. antipodiana	LIM	Lhx2/9-2-B	O	Lhx2/9-2	Lhx2/9	Lhx2/9	Tant_Chr007	73244226	fwd	TKRMRTSFKHHQLRTMKSYFAINQNPDAKDLKQLAQKTGLSKRVLQVWFQNARAKWRRNN	Trichonephila_antipodiana_00007043-RA
T. antipodiana	LIM	Lhx3/4-B-1	SC	Lhx3/4	Lhx3/4	Lhx3/4	Tant_Chr004	68158047	fwd	NKRPRTTISTVQLEALKMAYQRSSKPSRHVREQLSAETGLDMRVVQVWFQNRRAKEKRLK	Trichonephila_antipodiana_00002211-RA
T. antipodiana	LIM	Lhx3/4-B-2	RT	Lhx3/4	Lhx3/4	Lhx3/4	Tant_Chr004	117237860	fwd	TKRPRTTITAKQLETLKTAYNNSPKPARHVREQLSQDTGLDMRVVQVWFQNRRAKEKRLK	Trichonephila_antipodiana_00002726-RA
T. antipodiana	LIM	Lhx6/8	SC	Lhx6/8	Lhx6/8	Lhx6/8	Tant_Chr012	98584697	rev	TKRVRTTFTEEQLQVLQANFNLDSNPDGQDLERIAQITGLSKRVTQVWFQNSRARQKKYL	none
T. antipodiana	LIM	Lmx	SC	Lmx	Lmx	Lmx	Tant_Chr008	114896003	rev	PKRPRTILTTAQRRAFKASFEISQKPCRKVRESLAKETGLSVRIVQVWFQNQRAKVMIIR	none
T. antipodiana	POU	Pou2	SC	Pou2	Pou2	Pou2	Tant_Chr004	75585819	rev	RRKKRTSIETTVRLALEKSFLHNPKPTSEEISQLAESLTMEKEVVRVWFCNRRQKEKRIN	Trichonephila_antipodiana_00002271-RA
T. antipodiana	POU	Pou3-A	O	Pou3	Pou3	Pou3	Tant_Chr005	145158610	rev	RRKKRTSIEVSVKGALENHFHKQPKPAAQEIANLADSLQLEKEVVRVWFCNRRQKEKRMT	Trichonephila_antipodiana_00006141-RA
T. antipodiana	POU	Pou3-B	O	Pou3	Pou3	Pou3	Tant_Chr009	93935594	rev	KRKKRTSIEVSVKGALENHFHKQPKPSAQEIAGLADSLQLEKEVVRVWFCNRRQKEKRMT	Trichonephila_antipodiana_00010382-RA
T. antipodiana	POU	Pou4-A	O	Pou4	Pou4	Pou4	Tant_Chr002	198451497	fwd	KKRKRTSIAAPEKRSLEAYFAVQPRPSGEKIAAIAEKLDLKKNVVRVWFCNQRQKQKRMK	Trichonephila_antipodiana_00001580-RA
T. antipodiana	POU	Pou4-B	O	Pou4	Pou4	Pou4	Tant_Chr003	184879075	rev	KKRKRTSIAALEKRSLEAYFAVQQRPSGDKIASIAEKLDLKKSVVRVWFCNQRQKQKRMK	Trichonephila_antipodiana_00009416-RA
T. antipodiana	POU	Pou6	SC	Pou6	Pou6	Pou6	Tant_Chr010	23519801	fwd	KRKRRTSFTPSALDILNQFFEKNTHPSGVEMTGLAEHLHYDREVVRVWFCNKRQALKNTI	none
T. antipodiana	PRD	Arx1	AT	Arx1	Arx	Arx	Tant_Chr010	151424129	fwd	QRRYRTTFTSYQLEELEKAFARTHYPDVFTREELAVRVDLTEARVQVWFQNRRAKWRKQE	Trichonephila_antipodiana_00015294-RA
T. antipodiana	PRD	Arx2	AT	Arx2	Arx	Arx	Tant_Chr003	112795628	fwd	QRRYRTTFSSTQLEELERSFHISHYPDVFSREELASQIGLTEARVQVWFQNRRAKWRKQE	Trichonephila_antipodiana_00008829-RA
T. antipodiana	PRD	CG11294	SC	CG11294	CG11294	CG11294	Tant_Chr002	123056408	fwd	–RRNRTTFNPQQLTELEVLFEKTHYPDVFLREEMAKKINLSEARVQVWFQNRRAKWRKQT	Trichonephila_antipodiana_00000991-RA
T. antipodiana	PRD	Dmbx-A	SC	Dmbx	Dmbx	Dmbx	Tant_Chr008	17701667	fwd	HRRNRTAFSQQQLAALEQTFAKTQYPDLENRESLSRKTGLPEPKIQVWFKNRRAKQRKLQ	Trichonephila_antipodiana_00012692-RA
T. antipodiana	PRD	Drgx-A	O	Drgx	Drgx	Drgx	Tant_Chr002	172596259	rev	QRRNRTTFSVQQLEELEKAFAQTHYPDVFTREDLAMKINLTEARVQVWFQNRRAKWRKAE	Trichonephila_antipodiana_00001357-RA
T. antipodiana	PRD	Drgx-B	O	Drgx	Drgx	Drgx	Tant_Chr007	164570815	rev	–––––––––––QLEELEKAFAQTHYPDVFTREDLAMKINLTEARVQ	none
T. antipodiana	PRD	Gsc	SC	Gsc	Gsc	Gsc	Tant_Chr008	135843562	rev	KRRHRTIFTEEQLEQLEAAFEKTHYPDVMLREELALRVDLKEERVEVWFKNRRAKWRK	Trichonephila_antipodiana_00013612-RA
T. antipodiana	PRD	Hbn	SC	Hbn	Hbn	Hbn	Tant_Chr001	186670312	rev	IRRSRTTFTTYQLHQLERAFEKTQYPDVFTREELAMRLDLSEARVQVWFQNRRAKWRKRE	Trichonephila_antipodiana_00004619-RA
T. antipodiana	PRD	Otp	SC	Otp	Otp	Otp	Tant_Chr001	186920247	fwd	QKRHRTRFTPAQLQELERSFSKTHYPDIFMREELAMRIGLTESRVQV	none
T. antipodiana	PRD	Otx-A	O	Otx	Otx	Otx	Tant_Chr005	66658922	fwd	QRRERTTFSRNQLDILENLFQKTRYPDIFMREEVASQIRLPESRVQVWFKNRRAKCRQQN	Trichonephila_antipodiana_00005521-RA
T. antipodiana	PRD	Otx-B	O	Otx	Otx	Otx	Tant_Chr012	84054508	fwd	QRRERTTFTRAQLDVLESLFSKTRYPDIFMREEVAVKINLPESRVQVWFKNRRAKCR	Trichonephila_antipodiana_00017279-RA
T. antipodiana	PRD	gsb-B	SC	gsb	Pax3/7	Pax3/7	Tant_Chr013	110675457	fwd	QRRSRTTFTASQLDELEKAFEKSQYPDIYSREELAQKTKLTEARVQVWFSNRRARWRKQM	Trichonephila_antipodiana_00018605-RA
T. antipodiana	PRD	prd-A	AT	prd	Pax3/7	Pax3/7	Tant_Chr006	29705164	fwd	SRRSRTTFSAEQLEALELAFERTQYPDIYTREELAQRTNLTEARVQVWFSNRRARWRKQV	Trichonephila_antipodiana_00011279-RA
T. antipodiana	PRD	Pax4/6-1	AT	Pax4/6-1	Pax4/6	Pax4/6	Tant_Chr009	42255346	rev	LQRNRTSFTPEQIEALEKEFERTHYPDVFARERLAAKIDLPEARIQVWFSNRRAKWRREE	Trichonephila_antipodiana_00009878-RA
T. antipodiana	PRD	Pax4/6-2	SC	Pax4/6-2	Pax4/6	Pax4/6	Tant_Chr009	41804466	fwd	LQRNRTSFANEQIEALEKEFERTHYPDVFARERLAEKIALPEARIQVWFSNRRAKWRREE	Trichonephila_antipodiana_00009876-RA
T. antipodiana	PRD	Pax4/6-3-A	SC	Pax4/6-3	Pax4/6	Pax4/6	Tant_Chr008	105389412	fwd	FRRNRTTFSPEQLEVLEEEFEKTHYPCVSTRERLAAKTNLSEARVQVWFSNRRAKWRRHQ	Trichonephila_antipodiana_00013353-RA
T. antipodiana	PRD	Phox-A	O	Phox	Phox	Phox	Tant_Chr006	138847323	rev	QRRIRTTFTSSQLKELERAFQETHYPDIYTREEIAMKTDLTEARVQ	Trichonephila_antipodiana_00012264-RA
T. antipodiana	PRD	Phox-B	O	Phox	Phox	Phox	Tant_Chr012	40335422	fwd	QRRIRTTFTSGQLKELEKAFQETHYPDIYTREEIALRTDLTEARVQVWFQNRRAKFRKQE	Trichonephila_antipodiana_00016984-RA
T. antipodiana	PRD	Pitx-A	O	Pitx	Pitx	Pitx	Tant_Chr008	17253228	rev	QRRQRTHFTSQQLQELEATFARNRYPDMSTREEIAMWTNLTEARVRVWFKNRRAKWRKRE	Trichonephila_antipodiana_00012689-RA
T. antipodiana	PRD	Pitx-B	O	Pitx	Pitx	Pitx	Tant_Chr002	59021187	rev	QRRQRTHFTSQQLQELEATFSRNRYPDMSTREEIAMWTNLTEARVRVWFKNRRAKWRKRE	none
T. antipodiana	PRD	Prop	SC	Prop	Prop	Prop	Tant_Chr009	71063854	fwd	RRRHRTTFTQEQLQELEAAFAKSHYPDIYCREELARITKLNEARIQVWFQNRRAKYRKQE	none
T. antipodiana	PRD	Prrx	SC	Prrx	Prrx	Prrx	Tant_Chr012	29120471	rev	PRRNRTTFTTHQLNALEKIFERTHYPDAFVREELARKVNLSEGRVQVWFQNRRAKFRRNE	Trichonephila_antipodiana_00016880-RA
T. antipodiana	PRD	Rax-A	O	Rax	Rax	Rax	Tant_Chr001	186500701	fwd	HRRNRTTFTTYQLHELERAFEKSHYPDVYSREELAMKVNLPEVRVQVWFQNRRAKWRRQE	Trichonephila_antipodiana_00004618-RA
T. antipodiana	PRD	Rax-B	O	Rax	Rax	Rax	Tant_Chr010	59793591	fwd	HRRNRTTFTTYQLHELERAFERSHYPDVYSREELAVKVNLPEVRVQVWFQNRRAKWRRQE	Trichonephila_antipodiana_00014592-RA
T. antipodiana	PRD	Repo	SC	Repo	Repo	Repo	Tant_Chr006	112346862	rev	KKKTRTTFTAFQLEELERAFQRAPYPDVFAREELALRLTLSESRVQVWFQNRRAKWRKRE	Trichonephila_antipodiana_00012043-RA
T. antipodiana	PRD	Shox	SC	Shox	Shox	Shox	Tant_Chr002	54090595	rev	QRRSRTNFTLEQLNELERLFDETHYPDAFMREELSQRLGLSEARVQ	Trichonephila_antipodiana_00000459-RA
T. antipodiana	PRD	Uncx-A	O	Uncx	Uncx	Uncx	Tant_Chr005	108440171	fwd	RRRTRTNFNGWQLEELEKAFEASHYPDVFMREALAMRLDLVESRVQ	none
T. antipodiana	PRD	Uncx-B	O	Uncx	Uncx	Uncx	Tant_Chr008	41960346	fwd	RRRTRTNFNGWQLEELEKAFEASHYPDVFMREALASRLDLVESRVQVWFQNRRAKWRKKE	none
T. antipodiana	PRD	Vsx	SC	Vsx	Vsx	Vsx	Tant_Chr010	36553650	fwd	––––RTIFTSYQLEELEKAFKDAHYPDVYAREMLSLKTDLPEDRIQVWFQNRRAKWRKTE	none
T. antipodiana	PROS	Prox	SC	Prox	Prox	Prox	Tant_Chr007	57810550	rev	MHTSTLTPMHLRKAKLMFFFARYPSSAVLKMYFPDIRFNKNNTAQLVKWFSNFREFFYIQMEKYARQAITEGVKSADDLKVTPDSELLRV	Trichonephila_antipodiana_00006905-RA
T. antipodiana	SINE	Six1/2-A	O	Six1/2	Six1/2	Six1/2	Tant_Chr008	79405749	rev	GEETSYCFKEKSRNILREWYAQNPYPSPREKRELAEGTGLTTTQVSNWFKNRRQRDRAAE	Trichonephila_antipodiana_00013177-RA
T. antipodiana	SINE	Six1/2-B	O	Six1/2	Six1/2	Six1/2	Tant_Chr002	83135140	fwd	GEETSYCFKEKSRNILREWYHHNPYPSPREKRDLADATGLTTTQVSNWFKNRRQRDRAAE	Trichonephila_antipodiana_00000648-RA
T. antipodiana	SINE	Six3/6-A	O	Six3/6	Six3/6	Six3/6	Tant_Chr008	79781206	fwd	GEQKTHCFKERTRSLLREWYLQDPYPNPTKKRELAQATGLTPTQVGNWFKNRRQRDRAAA	Trichonephila_antipodiana_00013178-RA
T. antipodiana	SINE	Six3/6-B	O	Six3/6	Six3/6	Six3/6	Tant_Chr002	82984570	rev	GEQKTHCFKERTRSLLREWYLQDPYPNPTKKRELAQATGLTPTQVGNWFKNRRQRDRAAA	Trichonephila_antipodiana_00000647-RA
T. antipodiana	SINE	Six4/5-A	SC	Six4/5	Six4/5	Six4/5	Tant_Chr008	78887977	fwd	GEETIYCFKEKSRIALKDCYKRNRYPTPDEKRGLAKKTGLTLTQVSNWFKNRRQRDRTPH	Trichonephila_antipodiana_00013175-RA
T. antipodiana	TALE	Irx1-A	AT	Irx1	Irx	Irx	Tant_Chr001	49019774	rev	NGARRKNVTRDSTSTLKAWLNEHRKNPYPTKGEKIMLAIITKMTLTQVSTWFANARRRLKKEN	Trichonephila_antipodiana_00009093-RA
T. antipodiana	TALE	Irx1-B	O	Irx1	Irx	Irx	Tant_Chr003	144338326	fwd	NGARRKNVTRDSTSTLKAWLNEHRKNPYPTKGEKIMLAIITKMTLTQVSTWFANARRRLKKEN	Trichonephila_antipodiana_00003695-RA
T. antipodiana	TALE	Irx2-A	AT	Irx2	Irx	Irx	Tant_Chr001	48640550	rev	NGARRKNATRETTSTLKAWLNEHRKNPYPTKGEKIMLAIITKMTLTQVSTWFANARRRLKKEN	Trichonephila_antipodiana_00003694-RA
T. antipodiana	TALE	Irx3-A	O	Irx3	Irx	Irx	Tant_Chr001	47864462	rev	PEARRRNATRETTSTLKAWLNEHRKNPYPTKGEKIMLAIITKMTLTQVSTWFANARRRLKKEN	Trichonephila_antipodiana_00003692-RA
T. antipodiana	TALE	Irx3-B	AT	Irx3	Irx	Irx	Tant_Chr003	145870505	fwd	SVARRKNATRETTNTLKAWLYEHRKNPYPTKGEKIMLAIITKMTLTQVSTWFANARRRLKKEN	none
T. antipodiana	TALE	Meis-A	O	Meis	Meis	Meis	Tant_Chr008	44995253	rev	RQKKRGIFPKVATNIMRAWLFQHLTHPYPSEDQKKQLATDTGLTILQVNNW	none
T. antipodiana	TALE	Meis-B	O	Meis	Meis	Meis	Tant_Chr011	48668456	rev	RQKKRGIFPKVATNIMRAWLFQHLTHPYPSEDQKKQLAQDTGLTILQVNNWFINARRRIVQPM	none
T. antipodiana	TALE	Pbx-A	O	Pbx	Pbx	Pbx	Tant_Chr008	115636351	fwd	ARRKRRNFSKQATEILNEYFYSHLSNPYPSEEAKEELARKCGITVSQVSNWFGNKRIRYKKNI	Trichonephila_antipodiana_00013458-RA
T. antipodiana	TALE	Pbx-B	O	Pbx	Pbx	Pbx	Tant_Chr005	160991747	fwd	ARRKRRNFSKQATEILNEYFYSHLSNPYPSEEAKEELARKCGITVSQVSNWFGNKRIRYKKNI	Trichonephila_antipodiana_00006288-RA
T. antipodiana	TALE	Pknox	SC	Pknox	Pknox	Pknox	Tant_Chr004	80601711	rev	KKQKRGVLPKHATSIMRSWLFQHIVHPYPTEDEKKQIAHQTNLTLLQVNNWFINARRRILQPM	Trichonephila_antipodiana_00002308-RA
T. antipodiana	TALE	Tgif-A	O	Tgif	Tgif	Tgif	Tant_Chr002	20209939	fwd	––KRRGNLPKESTRVLRAWLYEHRHKAYPTEKEKAQLAENVRLSTLQVSNWFINARRRILPGM	Trichonephila_antipodiana_00000203-RA
T. antipodiana	TALE	Tgif-B	O	Tgif	Tgif	Tgif	Tant_Chr013	25839969	rev	––KRRGNLPKESVRILRMWLYEHRYSAYPSEKEKAKLAEDAKLTQLQVCNWFINARRRILPDI	Trichonephila_antipodiana_00017911-RA
T. antipodiana	UN	Six-like	SC	Six-like	SINE-un1	UN	Tant_Chr002	97757522	fwd	RHPFPDSIYVEATRVLNDAYNEDMYPKLDRRKRIAGSIGFTEKQVNTWFKNRRQRTKRE	none
T. antipodiana	UN	Meis-like	SC	Meis-like	TALE-un1	UN	Tant_Chr005	29782489	rev	EGKKRKSLPKSAKAILFDWLRKNVDNPYPSEEEKANLVALTGLTLIQVNNWFINSRRRALKTW	Trichonephila_antipodiana_00005181-RA
T. antipodiana	ZF	Zeb	SC	Zeb	Zeb	Zeb	Tant_Chr002	137271730	fwd	VCASPSSLSMDCIMALNTHYQMNPRLKKSEIIRIARDLKCNARAAQEWFHRQQLRMKDFP	Trichonephila_antipodiana_00001147-RA
T. antipodiana	ZF	ZfhxHD1-A	O	ZfhxHD1	Zfhx	Zfhx	Tant_Chr008	8606444	fwd	QKRARTRINDEQLKILRTYFDINNSPTEEQLIEMSDKSGLPLKVIKHWFRNTLFKERQRN	Trichonephila_antipodiana_00012632-RA
T. antipodiana	ZF	ZfhxHD1-B	O	ZfhxHD1	Zfhx	Zfhx	Tant_Chr010	28410812	fwd	QKRARTRINDDQLKILRAYFDINNSPTEDQLLEMSDKSGLPLKVIKHWFRNTLFKERQRN	Trichonephila_antipodiana_00014266-RA
T. antipodiana	ZF	ZfhxHD2-A	O	ZfhxHD2	Zfhx	Zfhx	Tant_Chr008	8607179	fwd	KRANRTRFTDYQIKVLQEFFETNAYPKDDDLEYLSKLLSLSPRVIVVWFQNARQKARKVY	Trichonephila_antipodiana_00012632-RA
T. antipodiana	ZF	ZfhxHD2-B	O	ZfhxHD2	Zfhx	Zfhx	Tant_Chr010	28411586	fwd	KRANRTRFTDYQIKVLQEFFETNAYPKDDDLEYLSKLLNLSPRVIVVWFQNARQKARKVY	Trichonephila_antipodiana_00014266-RA
T. antipodiana	ZF	ZfhxHD3-A	O	ZfhxHD3	Zfhx	Zfhx	Tant_Chr008	8607854	fwd	DKRLRTTILPEQLDYLYQKYQIESNPSRKMLENIAREVGLKKRVVQVWFQNTRARERKGQ	Trichonephila_antipodiana_00012632-RA
T. antipodiana	ZF	ZfhxHD3-B	O	ZfhxHD3	Zfhx	Zfhx	Tant_Chr010	28412285	fwd	DKRLRTTILPEQLDYLYQQYQLESNPSRKMLENIAREVGLKKRVVQVWFQNTRARERKGQ	Trichonephila_antipodiana_00014266-RA
T. antipodiana	ZF	ZfhxHD4-A	O	ZfhxHD4	Zfhx	Zfhx	Tant_Chr008	8608739	fwd	GKRFRTQMSTLQLKVMKSVFADYKTPSMAECETMGRDIGLPKRVVQVWFQNARAKEKKAK	Trichonephila_antipodiana_00012632-RA
T. antipodiana	ZF	ZfhxHD4-B	O	ZfhxHD4	Zfhx	Zfhx	Tant_Chr010	28413080	fwd	NKRFRTQMTTIQLKVMKSIFVDYKTPSMCECESLGKEIGLPKRVVQVWFQNARAKEKKAR	Trichonephila_antipodiana_00014266-RA
T. clavata	ANTP	Abox	SC	Abox	Abox	Abox	Chr5	65736090	fwd	ERKPRQAYSAKQLERLEAEFKIDKYLSVSKRMELSAALNLTEVQIKTWFQNRRTKWKKQ	Tc05G115340.1
T. clavata	ANTP	Barhl-A-1	AT	Barhl	Barhl	Barhl	Chr9	171655651	rev	QRKARTAFTDHQLQTLEKSFERQKYLSVQDRMELAAKLNLTDTQVKTWYQNRRTKWKRQ	Tc09G303010.1
T. clavata	ANTP	Barhl-A-2	AT	Barhl	Barhl	Barhl	Chr9	171998801	fwd	–––––––––––––QTLEKSFERQKYLSVQDRMELAVKLNLTDTQVKTWYQNRR	none
T. clavata	ANTP	Bari	SC	Bari	Bari	Bari	Chr11	10046328	rev	PRRRRTAFTQAQLAFLERKFRCQKYLSVADRGSVAEALSLTETQVKTWYQNRRTKWKRQN	Tc11G011590.1
T. clavata	ANTP	Barx	SC	Barx	Barx	Barx	Chr4	82342645	rev	VRRNRTVFTELQLMGLERRFDCQKYLSTPDRAELARALGLTQLQVKTWYQNRRMKWKKQV	Tc04G153770.1
T. clavata	ANTP	Bsx	SC	Bsx	Bsx	Bsx	Chr8	38384268	fwd	RRKARTVFSDQQLHGLEKRFEAQRYLSTPERLELATALSLSETQVKTWFQNRRMKHKKQL	none
T. clavata	ANTP	Cdx	SC	Cdx	Cdx	Cdx	Chr3	138579771	fwd	KDKYRIVYTDLQRLELEKEFHYSRYITIRRKMELASFLHLSERQIKIWFQNRRAKERRQM	Tc03G224190.1
T. clavata	ANTP	Dbx-A	O	Dbx	Dbx	Dbx	Chr10	42093307	rev	GMMRRAVFSDAQRQGLEKRFQIQKYISKPDRKKLAEKLGLKDSQVKIWFQNRRMKWRNSK	none
T. clavata	ANTP	Dbx-B	O	Dbx	Dbx	Dbx	Chr13	146328571	rev	GMMRRAVFSDAQRQGLEKRFQLQKYISKPDRKKLAEKLGLKDSQVKIWFQNRRMKWRNSK	Tc13G247460.1
T. clavata	ANTP	Dlx	SC	Dlx	Dlx	Dlx	Chr12	168543464	fwd	MRKPRTIYSSLQLQQLNRRFQRTQYLALPERAELAASLGLTQTQVKIWFQNRRSKYKKML	none
T. clavata	ANTP	Emx1-A	AT	Emx1	Emx	Emx	Chr11	88137998	rev	PKRIRTAFSPSQLLTLEHAFEKNHYVVGTERKQLAQSLNLTETQVKVWFQNRRTKHKRQK	none
T. clavata	ANTP	Emx1-B	O	Emx1	Emx	Emx	Chr12	95967237	fwd	PKRIRTAFLPTQLLKLENAFEKNHYVVGSERRKLSQELHLTETQIKVWFQNRRTKLKRQK	Tc12G154650.1
T. clavata	ANTP	Emx2-A	AT	Emx2	Emx	Emx	Chr11	87570699	rev	PKRIRTAFSPSQLLKLEHAFEKNHYVVGAERKQLAQSLSLTETQVKVWFQNRRTKHKRQK	none
T. clavata	ANTP	Emx2-B	O	Emx2	Emx	Emx	Chr12	96131909	fwd	AKRIRTAFSASQLMKLESAFDKNHYVTGNERKQLAESLGLTETQVKVWFQNRRTKQKRQV	none
T. clavata	ANTP	En-A	O	En	En	En	Chr11	167755022	fwd	EKRPRTAFTADQLSRLKQEFQENRYLTEKRRQDLARDLKLHENQIKIWFQNKRAKIKKAS	Tc11G144180.1
T. clavata	ANTP	En-B	O	En	En	En	Chr2	26393004	rev	EKRCRTAFSGPQLSRLRKEFADSPYLMEKRRLELAKELNLTESQVKIWFQNRRAKQKKSL	Tc02G027260.1
T. clavata	ANTP	Evx	SC	Evx	Evx	Evx	Chr10	15799242	rev	IRRYRTAFTREQLTRLEKEFCRENYVSRPRRCELASALNLPESTIKVWFQNRRMKDKRQR	Tc10G035020.1
T. clavata	ANTP	Gbx-A	O	Gbx	Gbx	Gbx	Chr3	133203995	rev	GRRRRTAFTSEQLLELEKEFHAKKYLSLTERSQIAHALKLSEVQVKIWFQNRRAKWKRVK	Tc03G215420.1
T. clavata	ANTP	Gbx-B	O	Gbx	Gbx	Gbx	Chr12	33715973	fwd	ARRKRTAFTSEQLLELEKEFHSKKYLSLTERSQIAHSLQLSEVQVKIWFQNRRAKWKRVK	Tc12G059980.1
T. clavata	ANTP	Gsx	SC	Gsx	Gsx	Gsx	Chr12	132906019	rev	SKRVRTAFSSAQLVELEREFASNMYLSRLRRIEIATYLRLSEKQVKIWFQNRRVKEKKQG	Tc12G211090.1
T. clavata	ANTP	Hhex	SC	Hhex	Hhex	Hhex	Chr12	136548384	rev	RKGGQIRFTSEQTGKLEKTFSEQKYLSPTERKRLASSLRLTERQVKTWFQNRRAKWRRLK	none
T. clavata	ANTP	lab-A	O	lab	lab	Hox1	Chr9	181056468	rev	AGSGRTNFTTKQLTELEKEFHFNKYLNRAKRIEIAGALQLNETQVKIWFQNRRMKQKKRI	Tc09G320680.1
T. clavata	ANTP	lab-B	O	lab	lab	Hox1	Chr13	60419852	rev	PGTGRTNFTTKQLTELEKEFHYSKYLSRAKRIEIATILHLNETQVKIWFQNRRMKQKKRM	Tc13G115670.1
T. clavata	ANTP	pb-A	O	pb	pb	Hox2	Chr9	180348032	fwd	PRRLRTAYTNTQLLELEKEFHFNKYLCRPRRIEIAASLDLTERQVKVWFQNRRMKHKRQT	Tc09G319220.1
T. clavata	ANTP	pb-B	O	pb	pb	Hox2	Chr13	60749055	rev	PRRLRTAYTNTQLLELEKEFHFNKYLCRPRRIEIAASLDLTERQVKVWFQNRRMKHKRQS	Tc13G116050.1
T. clavata	ANTP	Hox3-B	SC	Hox3	Hox3	Hox3	Chr13	61044194	rev	SKRARTAYTSAQLVELEKEFHFNRYLCRPRRIEMASLLNLTERQIKIWFQNRRMKYKKEQ	Tc13G116430.1
T. clavata	ANTP	Dfd-A	O	Dfd	Dfd	Hox4	Chr9	179538024	fwd	QKRQRTAYTRHQILELEKEFHFNRYLTRRRRIEIAHSLLLSERQIKIWFQNRRMKWKKDN	Tc09G317800.1
T. clavata	ANTP	Dfd-B	O	Dfd	Dfd	Hox4	Chr13	61602439	rev	PKRQRTAYTRHQILELEKEFHFNRYLTRRRRIEIAHALCLSERQIKIWFQNRRMKWKKDN	Tc13G117150.1
T. clavata	ANTP	Scr-A	O	Scr	Scr	Hox5	Chr9	179250810	fwd	TKRQRTSYTRYQTLELEKEFHFNRYLTRRRRIEIAHALCLSERQIKIWFQNRRMKWKKEH	Tc09G317330.1
T. clavata	ANTP	Scr-B	O	Scr	Scr	Hox5	Chr13	61966557	rev	TKRQRTSYTRYQTLELEKEFHFNRYLTRRRRIEIAHALCLSERQIKIWFQNRRMKWKKEH	Tc13G117570.1
T. clavata	ANTP	abd-A-A	O	abd-A	abd-A	Hox6-8	Chr9	177623947	rev	RRRGRQTYTRFQTLELEKEFHFNHYLTRRRRIEIAHALCLTERQIKIWFQNRRMKLKKEM	Tc09G314490.1
T. clavata	ANTP	abd-A-B	O	abd-A	abd-A	Hox6-8	Chr13	63302656	rev	RRRGRQTYTRFQTLELEKEFHFNHYLTRRRRIEIAHALCLTERQIKIWFQNRRMKLKKEL	Tc13G118860.1
T. clavata	ANTP	Antp-A	O	Antp	Antp	Hox6-8	Chr9	178414533	fwd	RKRGRQTYTRYQTLELEKEFHFNRYLTRRRRIEIAHALCLTERQIKIWFQNRRMKWKKEN	Tc09G315740.1
T. clavata	ANTP	Antp-B	O	Antp	Antp	Hox6-8	Chr13	62603505	rev	RKRGRQTYTRYQTLELEKEFHFNRYLTRRRRIEIAHALCLTERQIKIWFQNRRMKWKKEN	Tc13G117570.1
T. clavata	ANTP	ftz-B	SC	ftz	ftz	Hox6-8	Chr13	62052901	rev	SKRSRQTYTRFQTLELEKEFHFNQYLTRRRRIEIAHALGLTERQIKIWFQNRRMKAKKEK	Tc13G117610.1
T. clavata	ANTP	Ubx-A	O	Ubx	Ubx	Hox6-8	Chr9	177980623	rev	RRRGRQTYTRFQTLELEKEFHTNHYLTRRRRIEMAHSLCLTERQIKIWFQNRRMKLKKEI	Tc09G315060.1
T. clavata	ANTP	Ubx-B	O	Ubx	Ubx	Hox6-8	Chr13	62998916	rev	RRRGRQTYTRYQTLELEKEFHTNHYLTRRRRIEMAHALCLTERQIKIWFQNRRMKLKKEI	Tc13G118560.1
T. clavata	ANTP	Abd-B-A	O	Abd-B	Abd-B	Hox9-15	Chr9	177060956	fwd	VRKKRKPYSKFQTLELEKEFLFNAYVSKQKRWELARNLNLTERQVKIWFQNRRMKSKKNS	Tc09G313780.1
T. clavata	ANTP	Abd-B-B	O	Abd-B	Abd-B	Hox9-15	Chr13	63820194	rev	VRKKRKPYSKFQTLELEKEFLFNAYVSKQKRWELARNLNLTERQVKIWFQNRRMKSKKTS	Tc13G119480.1
T. clavata	ANTP	Lbx-A	O	Lbx	Lbx	Lbx	Chr3	105571736	fwd	KRKSRTAFTNHQIFELEKRFLYQKYLSPADRDEIAQSLGLTNAQVITWFQNRRAKLKRDM	Tc03G174630.1
T. clavata	ANTP	Lbx-B	O	Lbx	Lbx	Lbx	Chr12	135664204	rev	KRKSRTAFTNHQIFELEKRFLYQKYLSPADRDEIAQSLGLTNAQVITWFQNRRAKLKRDM	Tc12G216510.1
T. clavata	ANTP	Meox	SC	Meox	Meox	Meox	Chr5	65183528	rev	PRKERTAFSKHQVQELEEEFAQHNYLTRLRRYEIAVALDLTERQVKVWFQNRRMKWKRTK	Tc05G114200.1
T. clavata	ANTP	Mnx	SC	Mnx	Mnx	Mnx	Chr2	82418216	fwd	TRRPRTAFTSQQLLELENQFRMNKYLSRPKRFEVATNLMLTETQVKIWFQNRRMKWKRSK	none
T. clavata	ANTP	Msx1-A	AT	Msx1	Msx	Msx	Chr3	104730287	rev	HRKPRTPFTTQQLLKLENKFRSKQYLSIAERAEFSNSLQLTEAQVKIWFQNRRAKERRLK	Tc03G173550.1
T. clavata	ANTP	Msx1-B	O	Msx1	Msx	Msx	Chr12	136433118	fwd	NRKPRTPFTTQQLLSLEKKFRAKQYLSIAERAEFSSALSLTETQVKIWFQNRRAKEKRLK	Tc12G217750.1
T. clavata	ANTP	Msx2-A	AT	Msx2	Msx	Msx	Chr9	121631732	fwd	NRKPRTPFTTQQLLSLERKFRAKQYLSIAERAEFSSSLSLTETQVKIWFQNRRAKEKRLK	Tc09G213980.1
T. clavata	ANTP	Msx2-B	O	Msx2	Msx	Msx	Chr12	40053496	rev	NRKPRTPFTTQQLLALERKFRSKQYLSIAERAEFSSSLNLTETQVKIWFQNRRAKEKRLK	Tc12G069870.1
T. clavata	ANTP	Nedx	SC	Nedx	Nedx	Nedx	Chr3	106933961	rev	RKRPRTAFTSSQIKALEAEFEKNKYLSVSKRLQLAKTLKLSETQIKIWFQNRRTKWKRKY	none
T. clavata	ANTP	NK1-B-1	RT	NK1	NK1	NK1	Chr12	115358839	rev	PRRARTAFTYEQLVALENKFKTTRYLSVCERLNLALSLRLTETQVKIWFQNRRTKWKKQN	Tc12G183760.1
T. clavata	ANTP	NK1-B-2	RT	NK1	NK1	NK1	Chr12	115740332	rev	PRRARTAFTYEQLVALENKFKTTRYLSVCERLNLALSLRLTETQVKIWFQNRRTKWKKQN	Tc12G184350.1
T. clavata	ANTP	NK2.1	SC	NK2.1	NK2.1	NK2.1	Chr5	71689270	rev	RRKRRVLFTQAQVYELERRFKQQKYLSAPEREHLASLIHLTPTQVKIWFQNHRYKCKRQA	Tc05G125480.1
T. clavata	ANTP	NK2.2-A	O	NK2.2	NK2.2	NK2.2	Chr1	17660007	rev	KRKRRVLFSKAQTYELERRFRQQRYLSAPEREHLASIIRLTPTQVKIWFQNHRYKTKRAR	Tc01G032330.1
T. clavata	ANTP	NK2.2-B	O	NK2.2	NK2.2	NK2.2	Chr13	44872736	rev	RRKRRVLFSKAQVFELERRFRQQRYLSAPEREHLASIIRLTPTQVKIWFQNHRYKSKRSR	Tc13G091770.1
T. clavata	ANTP	NK3	SC	NK3	NK3	NK3	Chr3	104954990	rev	KKRSRAAFSHAQVFELERRFSHQRYLSGAERADLAQALKLTETQVKIWFQNRRYKTKRRQ	Tc03G173910.1
T. clavata	ANTP	NK4-A	O	NK4	NK4	NK4	Chr3	104814527	rev	RRKPRVLFSQAQVYELERRFKQQRYLSAPEREQLANVLKLTSTQVKIWFQNRRYKCKRQR	Tc03G173630.1
T. clavata	ANTP	NK4-B	O	NK4	NK4	NK4	Chr12	136125560	fwd	KRRPRVLFSQEQVQELERRFQYQRYLSASERDDFATSLKLTSTQVKIWFQNRRYKNKRLR	Tc12G217210.1
T. clavata	ANTP	NK5-A	O	NK5	NK5	NK5	Chr12	115955375	fwd	KKKTRTVFTRSQVYQLEATFEMKRYLSSSERAGLASSLHLTETQVKIWFQNRRNKWKRQM	Tc12G184600.1
T. clavata	ANTP	NK5-B	O	NK5	NK5	NK5	Chr13	116730720	rev	KKKTRTVFTRSQVFQLESTFDMKRYLSSSERAGLAASLHLTETQVKIWFQNRRNKWKRQL	Tc13G197340.1
T. clavata	ANTP	NK6-A	O	NK6	NK6	NK6	Chr9	120455278	rev	KKHTRPTFSGHQIYVLEKTFEQTKYLAGPERAKLAYALGMSESQVKVWFQNRRTKWRKKH	Tc09G211660.1
T. clavata	ANTP	NK6-B	O	NK6	NK6	NK6	Chr12	36339562	rev	KKHTRPTFSGHQIYVLEKTFEQTKYLAGPERAKLAYALGMSESQVKVWFQNRRTKWRKKH	none
T. clavata	ANTP	NK7-A	O	NK7	NK7	NK7	Chr3	106096904	fwd	KKKARTTFTGRQIFELEKQFEIKKYLSSSERAEMAKLLNVTETQVKIWFQNRRTKWKKQD	none
T. clavata	ANTP	NK7-B	O	NK7	NK7	NK7	Chr12	124955616	fwd	RKKARTTFSGRQIFELEKQFEIKKYLSSSERADMAKLLNVTETQVKIWFQNRRTKWKKLE	none
T. clavata	ANTP	Noto-B	SC	Noto	Noto	Noto	Chr2	93952734	rev	MKRIRTIFTPEQLERLESEFERQQYMVGPERLFLASNLNLTESQVKIWFQNRRIKWRKQH	none
T. clavata	ANTP	Ro-A	SC	Ro	Ro	Ro	Chr1	91088690	fwd	QRRQRTTFTSEQTLRLEMEYHRNEYISRPRRFELAESLDLTETQIKIWFQNRRAKDKRIE	Tc01G166670.1
T. clavata	ANTP	Tlx-A	O	Tlx	Tlx	Tlx	Chr3	105158537	fwd	RKKPRTSFTRMQICELEKRFHKQKYLASAERASLAKTLKMTDAQVKTWFQNRRTKWR	none
T. clavata	ANTP	Tlx-B	O	Tlx	Tlx	Tlx	Chr12	135877205	rev	RKKPRTSFTRMQICELEKRFHKQKYLASAERAALAKQLKMTDAQVKTWFQNRRTKWR	none
T. clavata	CERS	Cers	SC	Cers	Cers	Cers	Chr4	211060770	rev	LGLKPRVCREPDNKILEKAFSENGKIGYKQVAGLAKQLDWSERKVERWLRRRISRSKPST	Tc04G382370.1
T. clavata	CUT	CmpHD1	SC	CmpHD1	Cmp	Cmp	Chr12	119338715	rev	GRTRIRTSFDPELELPKLHRWFAENQHPSRLQIQQYVRELNSLESRRGRKPLDVNNVVYWFKNARAAHKRAE	Tc12G189630.1
T. clavata	CUT	CmpHD2	SC	CmpHD2	Cmp	Cmp	Chr12	119337980	rev	RRKRNRTFIDPVSEVPRLEQWFSANTHPSHSQIVRFTQELNSMQYRQKFPKLEPKNIQFWFKNRRAKCKRLN	Tc12G189630.1
T. clavata	CUT	Cux-A	O	Cux	Cux	Cux	Chr4	13675525	rev	AKKPRILFSEEQKEALKLAYNLDPYPSTAVMEFLSAELGLSVRTITNWFHNHRMRLKQQN	Tc04G027380.1
T. clavata	CUT	Cux-B	O	Cux	Cux	Cux	Chr5	149990526	fwd	AKKPRVLFTEEQKEALKLAFSLDPYPSTATIEFLANELNLSVRTITNWFHNHRMRMKQHT	Tc05G253640.1
T. clavata	CUT	Onecut-A	O	Onecut	Onecut	Onecut	Chr4	189371816	rev	PKKPRLVFTDLQRRTLQAIFKETKRPSKEMQITISQQLGLELSTVGNFFMNARRRSQDKW	none
T. clavata	CUT	Onecut-B	O	Onecut	Onecut	Onecut	Chr13	37210877	rev	PKKPRLVFTDLQRRTLQAIFKETKRPSKEMQITISQQLGLELSTVGNFFMNARRRSQDKW	Tc13G079740.1
T. clavata	CUT	SatB-1	RT	SatB	SatB	SatB	Chr4	151236393	fwd	KPVDGRLTFHPTKELPVMRDWFHGCRNPSRRTLQMYVDILNQGPVRQQERPKISLSTLKNWWKNEKQRER	Tc04G290290.1
T. clavata	CUT	SatB-2	RT	SatB	SatB	SatB	Chr4	161893282	rev	KPVDGRLTFHPTKELPVMRDWFHGCRNPSRRTLQMYVDILNQGPVRQQERPKISLSTLKNWWKNEKQRER	Tc04G271710.1
T. clavata	HNF	Hmbox-A	O	Hmbox	Hmbox	Hmbox	Chr7	185355507	rev	LKRERFTFKAAHLAVLERYYEKDPYPDSQTREQIVDECNKAVERAVRVTDRPLAERERVTLPVVNNWFNNRRKEAKKQL	Tc07G296170.1
T. clavata	HNF	Hmbox-B	O	Hmbox	Hmbox	Hmbox	Chr13	134672148	fwd	LKRERFTFKGSHLAVLEQYYEQDPYPDTQVREMIVEECNKAAEKCEWPLSDRDTVTLPVVNNWFNNRRKDAKKQM	Tc13G227730.1
T. clavata	LIM	Isl	SC	Isl	Isl	Isl	Chr1	167739859	rev	PTRVRTVLNEKQLHTLRTCYAANPRPDALMKEQLVEMTGLSPRVIRVWFQNKRCKDKKKT	Tc01G293820.1
T. clavata	LIM	Lhx1/5-A	O	Lhx1/5	Lhx1/5	Lhx1/5	Chr9	119693188	rev	RRGPRTTIKAKQLETLKAAFAATPKPTRHIREQLAQETGLNMRVIQ	Tc09G210190.1
T. clavata	LIM	Lhx1/5-B	O	Lhx1/5	Lhx1/5	Lhx1/5	Chr6	134743979	rev	RRGPRTTIKAKQLETLKAAFAATPKPTRHIREQLAQETGLNMRVIQVWFQNRRSKERRMK	Tc06G222630.1
T. clavata	LIM	Lhx2/9-1-A-1	AT	Lhx2/9-1	Lhx2/9	Lhx2/9	Chr9	172586509	rev	PKRMRTSFKHHQLRAMKSYFSINHNPDAKDLKQLSQKTGLSKRVLQ	none
T. clavata	LIM	Lhx2/9-1-A-2	O	Lhx2/9-1	Lhx2/9	Lhx2/9	Chr9	172597701	rev	PKRMRTSFKHHQLRAMKSYFSINHNPDAKDLKQLSQKTGLSKRVLQ	none
T. clavata	LIM	Lhx2/9-2-A	AT	Lhx2/9-2	Lhx2/9	Lhx2/9	Chr9	172339683	rev	TKRMRTSFKHHQLRTMKSYFAINQNPDAKDLKQLAAKTSLSKRVLQVWFQNARAKWRRNN	Tc09G304570.1
T. clavata	LIM	Lhx2/9-2-B	O	Lhx2/9-2	Lhx2/9	Lhx2/9	Chr10	43880430	fwd	TKRMRTSFKHHQLRTMKSYFAINQNPDAKDLKQLAQKTGLSKRVLQVWFQNARAKWRRNN	Tc10G085950.1
T. clavata	LIM	Lhx3/4-B-1	SC	Lhx3/4	Lhx3/4	Lhx3/4	Chr6	93189481	rev	DKRPRTTISTVQLEALKMAYQRSSKPSRHVREQLSAETGLDMRVVQVWFQNRRAKEKRLK	Tc06G153940.1
T. clavata	LIM	Lhx3/4-B-2	RT	Lhx3/4	Lhx3/4	Lhx3/4	Chr6	145192927	rev	TKRPRTTITAKQLETLKTAYNNSPKPARHVREQLSQDTGLDMRVVQVWFQNRRAKEKRLK	Tc06G238200.1
T. clavata	LIM	Lhx6/8	SC	Lhx6/8	Lhx6/8	Lhx6/8	Chr13	147450637	rev	TKRVRTTFTEEQLQVLQANFNLDSNPDGQDLERIAQITGLSKRVTQVWFQNSRARQKKYL	Tc13G249640.1
T. clavata	LIM	Lmx	SC	Lmx	Lmx	Lmx	Chr9	158488259	fwd	PKRPRTILTTAQRRAFKASFEISQKPCRKVRESLAKETGLSVRIVQVWFQNQRAKLKKLQ	Tc09G280800.1
T. clavata	POU	Pou2	SC	Pou2	Pou2	Pou2	Chr6	78097551	fwd	RRKKRTSIETTVRLALEKAFLHNPKPTSEEISQLAESLTMEKEVVRVWFCNRRQKEKRIN	Tc06G129900.1
T. clavata	POU	Pou3-A	O	Pou3	Pou3	Pou3	Chr8	153894520	rev	KRKKRTSIEVSVKGALENHFHKQPKPAAQEIANLADSLQLEKEVVRVWFCNRRQKEKRMT	Tc08G275810.1
T. clavata	POU	Pou3-B	O	Pou3	Pou3	Pou3	Chr4	125046547	rev	KRKKRTSIEVSVKGALENHFHKQPKPSAQEIAGLADSLQLEKEVVRVWFCNRRQKEKRMT	Tc04G227490.1
T. clavata	POU	Pou4-A	O	Pou4	Pou4	Pou4	Chr12	51944603	fwd	KKRKRTSIAAPEKRSLEAYFAVQPRPSGEKIAAIAEKLDLKKNVVRVWFCNQRQKQKRMK	Tc12G088020.1
T. clavata	POU	Pou4-B	O	Pou4	Pou4	Pou4	Chr8	145987166	rev	KKRKRTSIAALEKRSLEAYFAVQQRPSGDKIASIAEKLDLKKSVVRVWFCNQRQKQKRMK	Tc08G261720.1
T. clavata	POU	Pou6	SC	Pou6	Pou6	Pou6	Chr11	173976615	rev	KRKRRTSFTPSALDILNQFFGKNTHPSGVEMTGLAEHLHYDREVVRVWFCNKRQALKNTI	Tc11G151310.1
T. clavata	PRD	Arx1	AT	Arx1	Arx	Arx	Chr12	81298551	rev	QRRYRTTFTSYQLEELEKAFARTHYPDVFTREELAVRVDLTEARVQVWFQNRRAKWRKQE	none
T. clavata	PRD	Arx2-1	RT	Arx2	Arx	Arx	Chr2	93461777	fwd	QRRYRTTFSSTQLEELERSFHISHYPDVFSREELASQIGLTEARVQVWFQNRRAKWRKQE	none
T. clavata	PRD	Arx2-2	RT	Arx2	Arx	Arx	Chr2	93569847	fwd	QRRYRTTFSSTQLEELERSFHISHYPDVFSREELASQIGLTEARVQVWFQNRRAKWRKQE	none
T. clavata	PRD	CG11294	SC	CG11294	CG11294	CG11294	Chr5	74576082	rev	QRRNRTTFNPQQLTELEVLFEKTHYPDVFLREEMAKKINLSEARVQVWFQNRRAKWRKQT	Tc05G129800.1
T. clavata	PRD	Dmbx-A	SC	Dmbx	Dmbx	Dmbx	Chr10	161432487	fwd	HRRNRTAFSQQQLAALEQTFAKTQYPDLENRESLSRKTGLPEPKIQVWFKNRRAKQRKLQ	Tc10G282280.1
T. clavata	PRD	Drgx-A	O	Drgx	Drgx	Drgx	Chr5	6293259	rev	–––––––––––QLEELEKAFAQTHYPDVFTREDLAMKINLTEARVQV	none
T. clavata	PRD	Drgx-B	O	Drgx	Drgx	Drgx	Chr10	188715072	fwd	–––––––––––QLEELEKAFAQTHYPDVFTREDLAMKINLTEARVQVWFQNRRAKWRKAE	none
T. clavata	PRD	Gsc	SC	Gsc	Gsc	Gsc	Chr9	175446063	fwd	KRRHRTIFTEEQLEQLEAAFEKTHYPDVMLREELALRVDLKEERVEV	Tc09G310510.1
T. clavata	PRD	Hbn	SC	Hbn	Hbn	Hbn	Chr1	170427766	rev	IRRSRTTFTTYQLHQLERAFEKTQYPDVFTREELAMRLDLSEARVQVWFQNRRAKWRKRE	none
T. clavata	PRD	Otp	SC	Otp	Otp	Otp	Chr1	170665289	fwd	QKRHRTRFTPAQLQELERSFSKTHYPDIFMREELAMRIGLTESRVQV	Tc01G299700.1
T. clavata	PRD	Otx-A	O	Otx	Otx	Otx	Chr8	23401593	rev	QRRERTTFSRHQLDILENLFQKTRYPDIFMREDVATQIRLPESRVQVWFKNRRAKCRQQN	Tc08G048130.1
T. clavata	PRD	Otx-B-1	RT	Otx	Otx	Otx	Chr13	125089678	rev	QRRERTTFTRAQLDVLESLFSKTRYPDIFMREEVAVKINLPESRVQV	none
T. clavata	PRD	Otx-B-2	RT	Otx	Otx	Otx	Chr2	78896236	rev	––––––––––––––––––LFSKTRYPDIFMREEVAVKINLPESRVQV	none
T. clavata	PRD	gsb-B	SC	gsb	Pax3/7	Pax3/7	Chr11	47505345	rev	QRRSRTTFTASQLDELEKAFEKSQYPDIYSREELAQKTKLTEARVQ	Tc11G047020.1
T. clavata	PRD	prd-A	AT	prd	Pax3/7	Pax3/7	Chr1	232361065	rev	SRRSRTTFSAEQLEALELAFERTQYPDIYTREELAQRTNLTEARVQVWFSNRRARWRKQV	none
T. clavata	PRD	Pax4/6-1	AT	Pax4/6-1	Pax4/6	Pax4/6	Chr3	108567613	rev	LQRNRTSFTPEQIEALEKEFERTHYPDVFARERLAAKIDLPEARIQVWFSNRRAKWRREE	Tc03G178810.1
T. clavata	PRD	Pax4/6-2	SC	Pax4/6-2	Pax4/6	Pax4/6	Chr3	108998797	rev	LQRNRTSFANEQIEALEKEFERTHYPDVFARERLAEKIALPEARIQVWFSNRRAKWRREE	Tc03G179330.1
T. clavata	PRD	Pax4/6-3-A	SC	Pax4/6-3	Pax4/6	Pax4/6	Chr9	130189464	fwd	FRRNRTTFSPEQLEVLEEEFEKTHYPCVSTRERLAAKTNLSEARVQVWFSNRRAKWRRHQ	Tc09G228060.1
T. clavata	PRD	Phox-A	O	Phox	Phox	Phox	Chr3	162305148	rev	QRRIRTTFTSSQLKELERAFQETHYPDIYTREEIAMKTDLTEARVQV	Tc03G261760.1
T. clavata	PRD	Phox-B	O	Phox	Phox	Phox	Chr13	54392643	fwd	QRRIRTTFTSGQLKELEKAFQETHYPDIYTREEIALRTDLTEARVQVWFQNRRAKFRKQE	Tc13G106090.1
T. clavata	PRD	Pitx-A	O	Pitx	Pitx	Pitx	Chr10	160987274	fwd	QRRQRTHFTSQQLQELEATFARNRYPDMSTREEIAMWTNLTEARVRVWFKNRRAKWRKRE	none
T. clavata	PRD	Pitx-B	O	Pitx	Pitx	Pitx	Chr5	154357942	rev	QRRQRTHFTSQQLQELEATFSRNRYPDMSTREEIAMWTNLTEARVRVWFKNRRAKWRKRE	Tc05G261540.1
T. clavata	PRD	Prop	SC	Prop	Prop	Prop	Chr4	169849013	rev	RRRHRTTFTQEQLQELEAAFAKSHYPDIYCREELARITKLNEARIQVWFQNRRAKYRKQE	none
T. clavata	PRD	Prrx	SC	Prrx	Prrx	Prrx	Chr13	12966074	fwd	PRRNRTTFTTHQLNALEKIFERTHYPDAFVREELARKVNLSEGRVQV	none
T. clavata	PRD	Rax-A	O	Rax	Rax	Rax	Chr1	170244573	fwd	HRRNRTTFTTYQLHELERAFEKSHYPDVYSREELAMKVNLPEVRVQVWFQNRRAKWRRQE	Tc11G086570.1
T. clavata	PRD	Rax-B	O	Rax	Rax	Rax	Chr11	97338550	rev	HRRNRTTFTTYQLHELERAFERSHYPDVYSREELAVKVNLPEVRVQVWFQNRRAKWRRQE	none
T. clavata	PRD	Repo	SC	Repo	Repo	Repo	Chr3	120003401	rev	KKKTRTTFTAFQLEELERAFQRAPYPDVFAREELALRLTLSESRVQVWFQNRRAKWRKRE	Tc03G194360.1
T. clavata	PRD	Shox	SC	Shox	Shox	Shox	Chr5	159820833	fwd	QRRSRTNFTLEQLNELERLFDETHYPDAFMREELSQRLGLSEARVQV	Tc05G271470.1
T. clavata	PRD	Uncx-A	O	Uncx	Uncx	Uncx	Chr8	91802338	rev	RRRTRTNFNGWQLEELEKAFEASHYPDVFMREALAMRLDLVESRVQ	none
T. clavata	PRD	Uncx-B	O	Uncx	Uncx	Uncx	Chr6	59679322	rev	RRRTRTNFNGWQLEELEKAFEASHYPDVFMREALASRLDLVESRVQVWFQNRRAKWRKKE	Tc06G101670.1
T. clavata	PRD	Vsx	SC	Vsx	Vsx	Vsx	Chr11	147037770	rev	––––RTIFTSYQLEELEKAFKDAHYPDVYAREMLSLKTDLPEDRIQVWFQNRRAKWRKTE	none
T. clavata	PROS	Prox	SC	Prox	Prox	Prox	Chr10	6903245	rev	MHTSTLTPMHLRKAKLMFFFARYPSSAVLKMYFPDIRFNKNNTAQLVKWFSNFREFFYIQMEKYARQAITEGVKSADDLKVTPDSELLRV	Tc10G014650.1
T. clavata	SINE	Six1/2-A	O	Six1/2	Six1/2	Six1/2	Chr9	98530359	fwd	GEETSYCFKEKSRNILREWYAHNPYPSPREKRELAEGTGLTTTQVSNWFKNRRQRDRAAE	Tc09G172980.1
T. clavata	SINE	Six1/2-B	O	Six1/2	Six1/2	Six1/2	Chr5	124296977	rev	GEETSYCFKEKSRNILREWYHHNPYPSPREKRDLADATGLTTTQVSNWFKNRRQRDRAAE	none
T. clavata	SINE	Six3/6-A	O	Six3/6	Six3/6	Six3/6	Chr9	99019717	rev	GEQKTHCFKERTRSLLREWYLQDPYPNPTKKRELAQATGLTPTQVGNWFKNRRQRDRAAA	Tc09G173600.1
T. clavata	SINE	Six3/6-B	O	Six3/6	Six3/6	Six3/6	Chr5	124441642	rev	GEQKTHCFKERTRSLLREWYLQDPYPNPTKKRELAQATGLTPTQVGNWFKNRRQRDRAAA	Tc05G209340.1
T. clavata	SINE	Six4/5-A	SC	Six4/5	Six4/5	Six4/5	Chr9	97932928	rev	GEETIYCFKEKSRIALKDCYKRNRYPTPDEKRGLAKKTGLTLTQVSNWFKNRRQRDRTPH	Tc09G171760.1
T. clavata	TALE	Irx1-A	AT	Irx1	Irx	Irx	Chr1	8490160	rev	NGARRKNVTRDSTSTLKAWLNEHRKNPYPTKGEKIMLAIITKMTLTQVSTWFANARRRLKKEN	Tc01G016000.1
T. clavata	TALE	Irx1-B	O	Irx1	Irx	Irx	Chr2	46942649	fwd	NGARRKNVTRDSTSTLKAWLNEHRKNPYPTKGEKIMLAIITKMTLTQVSTWFANARRRLKKEN	Tc02G045320.1
T. clavata	TALE	Irx2-A	AT	Irx2	Irx	Irx	Chr1	8870350	rev	NGARRKNATRETTSTLKAWLNEHRKNPYPTKGEKIMLAIITKMTLTQVSTWFANARRRLKKEN	Tc01G016550.1
T. clavata	TALE	Irx3-A	O	Irx3	Irx	Irx	Chr1	9638597	fwd	PEARRRNATRETTSTLKAWLNEHRKNPYPTKGEKIMLAIITKMTLTQVSTWFANARRRLKKEN	Tc01G017810.1
T. clavata	TALE	Irx3-B	AT	Irx3	Irx	Irx	Chr2	49471121	fwd	SVARRKNATRETTNTLKAWLYEHRKNPYPTKGEKIMLAIITKMTLTQVSTWFANARRRLKKEN	Tc07G039300.2
T. clavata	TALE	Meis-A	O	Meis	Meis	Meis	Chr9	51296516	rev	RQKKRGIFPKVATNIMRAWLFQHLTHPYPSEDQKKQLATDTGLTILQVNNW	none
T. clavata	TALE	Meis-B	O	Meis	Meis	Meis	Chr7	56330670	rev	RQKKRGIFPKVATNIMRAWLFQHLTHPYPSEDQKKQLAQDTGLTILQVNNW	Tc07G095380.1
T. clavata	TALE	Pbx-A	O	Pbx	Pbx	Pbx	Chr8	168738283	rev	FRRKRRNFSKQATEILNEYFYSHLSNPYPSEEAKEELARKCGITVSQVSNWFGNKRIRYKKNI	Tc08G302900.1
T. clavata	TALE	Pbx-B	O	Pbx	Pbx	Pbx	Chr9	157745716	rev	CRRKRRNFSKQATEILNEYFYSHLSNPYPSEEAKEELARKCGITVSQVSNWFGNKRIRYKKNI	Tc09G279430.1
T. clavata	TALE	Pknox	SC	Pknox	Pknox	Pknox	Chr6	73215382	rev	KKQKRGVLPKHATSIMRSWLFQHIVHPYPTEDEKKQIAHQTNLTLLQVNNWFINARRRILQPM	none
T. clavata	TALE	Tgif-A	O	Tgif	Tgif	Tgif	Chr5	198725145	rev	IRKRRGNLPKESTKVLRAWLFEHRHKAYPSEKEKAQLAEDAKLSTIQVSNWFINARRRILPGM	Tc05G342940.1
T. clavata	TALE	Tgif-B	O	Tgif	Tgif	Tgif	Chr12	44376460	rev	RRKRRGNLPKESVRILRMWLYEHRYSAYPSEKEKAKLAEDAKLTQLQVCNWFINARRRILPDI	Tc12G076620.1
T. clavata	UN	PRD-un	SC	PRD-un	PRD-un1	UN	Chr3	204275061	rev	FRRCRTRFTKQQLQSLEKVFSEVQYPSVSIREKVAAETKLSEARVQV	none
T. clavata	UN	Six-like	SC	Six-like	SINE-un1	UN	Chr5	109149890	rev	RHPFPDSIYVEATRVLNDAYNEDMYPKLDRRKRIADSIGFTEKQVNTWFKNRRQRTKRE	none
T. clavata	UN	Meis-like	SC	Meis-like	TALE-un1	UN	Chr7	20317611	fwd	EGKKRKSLPKSAKAILFDWLRKNVNNPYPSEEVKANLVALTGLTLIQVNNWFINSRRRALK	Tc07G039300.2
T. clavata	ZF	Zeb	SC	Zeb	Zeb	Zeb	Chr5	58790871	rev	VCASPSSLSMDCIMALNTHYQMNPRLKKSEIIRIARDLKCNARAAQVWFHRQQLRMKDFP	none
T. clavata	ZF	ZfhxHD1-A	O	ZfhxHD1	Zfhx	Zfhx	Chr7	28517425	rev	QKRARTRINDEQLKILRTYFDINNSPTEEQLIEMSDKSGLPLKVIKHWFRNTLFKERQRN	Tc07G052720.2
T. clavata	ZF	ZfhxHD1-B	O	ZfhxHD1	Zfhx	Zfhx	Chr11	161088205	rev	QKRARTRINDDQLKILRAYFDINNSPTEDQLLEMSDKSGLPLKVIKHWFRNTLFKERQRN	Tc11G137420.1
T. clavata	ZF	ZfhxHD2-A	O	ZfhxHD2	Zfhx	Zfhx	Chr11	161087428	rev	KRANRTRFTDYQIKVLQEFFETNAYPKDDDLEYLSKLLNLSPRVIVVWFQNARQKARKVY	Tc11G137420.1
T. clavata	ZF	ZfhxHD2-B	O	ZfhxHD2	Zfhx	Zfhx	Chr7	28518160	rev	KRANRTRFTDYQIKVLQEFFETNAYPKDDDLEYLSKLLSLSPRVIVVWFQNARQKARKVY	Tc07G052720.2
T. clavata	ZF	ZfhxHD3-A	O	ZfhxHD3	Zfhx	Zfhx	Chr11	161086729	rev	DKRLRTTILPEQLDYLYQQYQLESNPSRKMLENIAREVGLKKRVVQVWFQNTRARERKGQ	Tc11G137420.1
T. clavata	ZF	ZfhxHD3-B	O	ZfhxHD3	Zfhx	Zfhx	Chr7	28518835	rev	DKRLRTTILPEQLDYLYQKYQIESNPSRKMLENIAREVGLKKRVVQVWFQNTRARERKGQ	Tc07G052720.2
T. clavata	ZF	ZfhxHD4-A	O	ZfhxHD4	Zfhx	Zfhx	Chr11	161085937	rev	NKRFRTQMTTIQLKVMKSIFVDYKTPSMCECESLGKEIGLPKRVVQVWFQNARAKEKKAR	Tc11G137420.1
T. clavata	ZF	ZfhxHD4-B	O	ZfhxHD4	Zfhx	Zfhx	Chr7	28519720	rev	GKRFRTQMSTLQLKVMKSVFADYKTPSMAECETMGRDIGLPKRVVQVWFQNARAKEKKAK	Tc07G052720.2
A. bruennichi (old, annotated)	SINE	Six3/6-A		Six3/6	Six3/6		ScGNjQg_1	30005582	rev	GEQKTHCFKERTRSLLREWYLQDPYPNPTKKKELAQATGLTPTQVGNWFKNRRQRDRAAA	g418.t1
A. bruennichi (old, annotated)	SINE	Six1/2-A		Six1/2	Six1/2		ScGNjQg_1	30189988	fwd	GEETSYCFKEKSRNILREWYAHNPYPSPREKRELAEGTGLTTTQVSNWFKNRRQRDRAAE	g419.t1
A. bruennichi (old, annotated)	LIM	Lhx1/5-A		Lhx1/5	Lhx1/5		ScGNjQg_1	39759806	fwd	RRGPRTTIKAKQLETLKAAFAATPKPTRHIREQLAQETGLNMRVIQVWFQNRRSKERRMK	g524.t1
A. bruennichi (old, annotated)	ANTP	NK6-A		NK6	NK6		ScGNjQg_1	40867402	rev	KKHTRPTFSGHQIYVLEKTFEQTKYLAGPERAKLAYALGMSESQVKVWFQNRRTKWRKKH	g548.t1
A. bruennichi (old, annotated)	ANTP	Msx2-A		Msx2	Msx		ScGNjQg_1	41627492	fwd	NRKPRTPFTTQQLLSLERKFRAKQYLSIAERAEFSSSLNLTETQVKIWFQNRRAKEKRLK	g556.t1
A. bruennichi (old, annotated)	PRD	Pax4/6		Pax4/6	Pax4/6		ScGNjQg_1	48430014	fwd	FRRNRTTFSPEQLEVLEEEFEKTHYPCVSTRERLAAKTNLSEARVQVWFSNRRAKWRRHQ	g631.t1
A. bruennichi (old, annotated)	TALE	Meis		Meis	Meis		ScGNjQg_1	68035498	rev	RQKKRGIFPKVATNIMRAWLFQHLTHPYPSEDQKKQLATDTGLTILQVNNWFINARRRIVQPM	g909.t3
A. bruennichi (old, annotated)	LIM	Lmx		Lmx	Lmx		ScGNjQg_1	89887305	fwd	PKRPRTILTTAQRRAFKASFEISQKPCRKVRESLAKETGLSVRIVQVWFQNQRAKYYSSS	g1032.t1
A. bruennichi (old, annotated)	TALE	Pbx-B		Pbx	Pbx		ScGNjQg_1	90395766	rev	SRRKRRNFSKQATEILNEYFYSHLSNPYPSEEAKEELARKCGITVSQVSNWFGNKRIRYKKNI	g1036.t2
A. bruennichi (old, annotated)	ANTP	Abd-B-A		Abd-B	Hox9-15		ScGNjQg_1	94823715	rev	VRKKRKPYSKFQTLELEKEFLFNAYVSKQKRWELARNLNLTERQVKIWFQNRRMKSKKNS	g1107.t1
A. bruennichi (old, annotated)	ANTP	abd-A-A		abd-A	Hox6-8		ScGNjQg_1	95168813	rev	RRRGRQTYTRFQTLELEKEFHFNHYLTRRRRIEIAHALCLTERQIKIWFQNRRMKLKKEM	g1114.t2
A. bruennichi (old, annotated)	ANTP	Ubx-A		Ubx	Hox6-8		ScGNjQg_1	95374447	fwd	RRRGRQTYTRFQTLELEKEFHTNHYLTRRRRIEMAHSLCLTERQIKIWFQNRRMKLKKEI	g1116.t1
A. bruennichi (old, annotated)	ANTP	Antp-A		Antp	Hox6-8		ScGNjQg_1	95757823	fwd	RKRGRQTYTRYQTLELEKEFHFNRYLTRRRRIEIAHALCLTERQIKIWFQNRRMKWKKEN	g1118.t1
A. bruennichi (old, annotated)	ANTP	Scr-A		Scr	Hox5		ScGNjQg_1	96363105	fwd	TKRQRTSYTRYQTLELEKEFHFNRYLTRRRRIEIAHALCLSERQIKIWFQNRRMKWKKEH	g1122.t1
A. bruennichi (old, annotated)	ANTP	Dfd		Dfd	Hox4		ScGNjQg_1	96577689	fwd	PKRQRTAYTRHQILELEKEFHFNRYLTRRRRIEIAHSLLLSERQIKIWFQNRRMKWKKDN	g1124.t1
A. bruennichi (old, annotated)	ANTP	pb-A		pb	Hox2		ScGNjQg_1	97224945	fwd	PRRLRTAYTNTQLLELEKEFHFNKYLCRPRRIEIAASLDLTERQVKVWFQNRRMKHKRQT	g1127.t1
A. bruennichi (old, annotated)	ANTP	lab-A		lab	Hox1		ScGNjQg_1	97467777	fwd	SGSGRTNFTTKQLTELEKEFHYNKYLTRARRIEIASSLGLNETQVKIWFQNRRMKQKKRM	g1131.t1
A. bruennichi (old, annotated)	PRD	Gsc		Gsc	Gsc		ScGNjQg_1	98094330	rev	KRRHRTIFTEEQLEQLEAAFEKTHYPDVLLREELALRVDLKEERVEVWFKNRRAKWRKQQ	g1142.t1
A. bruennichi (old, annotated)	LIM	Lhx2/9-2-A		Lhx2/9-2	Lhx2/9		ScGNjQg_1	111525532	fwd	TKRMRTSFKHHQLRTMKSYFAINQNPDAKDLKQLSLKTGLNKRVLQVWFQNARAKWRRNN	g1365.t1
A. bruennichi (old, annotated)	LIM	Lhx2/9-1-A		Lhx2/9-1	Lhx2/9		ScGNjQg_1	111876217	rev	PKRMRTSFKHHQLRAMKSYFSINHNPDAKDLKQLSQKTGLSKRVLQVWFQNARAKWRRNL	g1369.t1
A. bruennichi (old, annotated)	ANTP	Barhl-A-2		Barhl	Barhl		ScGNjQg_1	112247298	rev	PRKARTAFTDHQLRTLEKSFERQKYLSVQDRMELAVKLNLTDTQVKTWYQNRRTKWKRQA	g1374.t1
A. bruennichi (old, annotated)	ANTP	Barhl-A-1		Barhl	Barhl		ScGNjQg_1	112559286	rev	QRKARTAFTDHQLQTLEKSFERQKYLSVQDRMELAAKLNLTDTQVKTWYQNRRTKWKRQT	g1377.t1
A. bruennichi (old, annotated)	ANTP	Emx2-B		Emx2	Emx		ScGNjQg_11	6890284	rev	AKRIRTAFSASQLMKLEGAFDKNHYVTGNERKQLAESLGLTETQVKVWFQNRRTKQKRQV	g5128.t1
A. bruennichi (old, annotated)	ANTP	Emx1-B		Emx1	Emx		ScGNjQg_11	7062803	rev	PKRPRTAFTQNQLNLLEKAFENNHYVVGSERKQLAQILDLSETQVKVWFQNRRTKHKRQK	g5129.t1
A. bruennichi (old, annotated)	ANTP	NK1-B-1		NK1	NK1		ScGNjQg_11	16929756	fwd	PRRARTAFTYEQLVALENKFKTTRYLSVCERLNLALSLRLTETQVKIWFQNRRTKWKKQN	g5236.t1
A. bruennichi (old, annotated)	ANTP	NK1-B-2		NK1	NK1		ScGNjQg_11	17186652	rev	PRRARTAFTYEQLVALENKFKTTRYLSVCERLNLALSLRLTETQVKIWFQNRRTKWKKQN	g5238.t1
A. bruennichi (old, annotated)	ANTP	NK5-A		NK5	NK5		ScGNjQg_11	17398517	fwd	KKKTRTVFTRSQVYQLEATFEMKRYLSSSERAGLASSLHLTETQVKIWFQNRRNKWKRQM	g5239.t1
A. bruennichi (old, annotated)	CUT	Cmp-HD1		Cmp-HD1	Cmp		ScGNjQg_11	20969811	fwd	––––IRTSFDPELELPKLHRWFAENQHPSRLQIQQY	g5285.t1
A. bruennichi (old, annotated)	CUT	Cmp-HD2		Cmp-HD2	Cmp		ScGNjQg_11	20970580	fwd	RRKRNRTFIDPVSEVPRLEQWFSGKTSSLADVRFTQGAPSEILQKKFPKTRNQKKIFPIWVKGKNRRAKCKRL	g5285.t1
A. bruennichi (old, annotated)	ANTP	Dlx		Dlx	Dlx		ScGNjQg_11	31645842	rev	MRKPRTIYSSLQLQQLNRRFQRTQYLALPERAELAASLGLTQTQVKIWFQNRRSKYKKML	g5385.t1
A. bruennichi (old, annotated)	PRD	Arx1		Arx1	Arx		ScGNjQg_11	37940664	rev	QRRYRTTFTSYQLDELEKAFARTHYPDVFTREELAVRVDLTEARVQVWFQNRRAKWRKQE	g5463.t1
A. bruennichi (old, annotated)	ANTP	NK6-B		NK6	NK6		ScGNjQg_11	59403611	fwd	KKHTRPTFSGHQIYVLEKTFEQTKYLAGPERAKLAYALGMSESQVKVWFQNRRTKWRKKH	g5705.t1
A. bruennichi (old, annotated)	ANTP	NK7-B		NK7	NK7		ScGNjQg_11	64469481	rev	RKKARTTFTGRQIFELEKQFEIKKYLSSSERADMAKLLNVTETQVKIWFQNRRTKWKKLE	g5771.t1
A. bruennichi (old, annotated)	TALE	Tgif-A-3		Tgif	Tgif		ScGNjQg_11	66311716	rev	––KRRGNLPKESVRILRMWLYEHRYSAYPSEKEKAKLAEDAKLTQLQVCNWFINARRRILPDI	g5790.t1
A. bruennichi (old, annotated)	ANTP	Gbx-A		Gbx	Gbx		ScGNjQg_11	68644305	fwd	ARRKRTAFTSEQLLELEKEFHSKKYLSLTERSQIAHSLQLSEVQVKIWFQNRRAKWKRVK	g5819.t1
A. bruennichi (old, annotated)	ANTP	Msx2-B		Msx2	Msx		ScGNjQg_11	72800914	fwd	NRKPRTPFTTQQLLALERKFRSKQYLSIAERAEFSSSLNLTETQVKIWFQNRRAKEKRLK	none
A. bruennichi (old, annotated)	PRD	prd-A		prd	Pax3/7		ScGNjQg_11	76738153	fwd	QRRSRTTFTVEQLEALEMAFERTQYPDVFTREELAQRTNLTEARVQVWFSNRRARWRKQV	g5917.t1
[truncated: 113 more rows]
